# Supplementary material for: Motivational Interviewing As an Adjunct to Periodontal Therapy—A Systematic Review
Source: Front Psychol. 2017 Feb 28;8:279. doi: 10.3389/fpsyg.2017.00279 (PMC5329060; doi:10.3389/fpsyg.2017.00279)
Supplement: Supplementary file 1 [file DataSheet1.XLSX]

## Sheet: Pubmed
PubMed
Included	Excluded
	1: Jassal MS, Riekert KA, Borrelli B, Rand CS, Eakin MN. Cost Analysis of
	Motivational Interviewing and Preschool Education for Secondhand Smoke Exposures.
	Nicotine Tob Res. 2016 Jan 22. pii: ntw001. [Epub ahead of print] PubMed PMID:
	26802112.
	2: Hosseini N, Mokhtari S, Momeni E, Vossoughi M, Barekatian M. Effect of
	motivational interviewing on quality of life in patients with epilepsy. Epilepsy
	Behav. 2016 Jan 12;55:70-74. doi: 10.1016/j.yebeh.2015.10.012. [Epub ahead of
	print] PubMed PMID: 26773672.
	3: Gauba K, Goyal A, Mittal N. A CAMBRA Model For High Caries Risk Indian
	Children: A Pragmatic Comprehensive Tailored Intervention. J Clin Pediatr Dent.
	2016 Winter;40(1):36-43. doi: 10.17796/1053-4628-40.1.36. PubMed PMID: 26696105.
	4: Mohammadi TM, Hajizamani A, Bozorgmehr E. Improving oral health status of
	preschool children using motivational interviewing method. Dent Res J (Isfahan).
	2015 Sep-Oct;12(5):476-81. PubMed PMID: 26604963; PubMed Central PMCID:
	PMC4630713.
	5: Pine C, Adair P, Burnside G, Robinson L, Edwards RT, Albadri S, Curnow M,
	Ghahreman M, Henderson M, Malies C, Wong F, Muirhead V, Weston-Price S, Whitehead
	H. A new primary dental care service compared with standard care for child and
	family to reduce the re-occurrence of childhood dental caries (Dental RECUR):
	study protocol for a randomised controlled trial. Trials. 2015 Nov 4;16:505. doi:
	10.1186/s13063-015-1010-9. PubMed PMID: 26537725; PubMed Central PMCID:
	PMC4634579.
	6: van Boven JF, Stuurman-Bieze AG, Hiddink EG, Postma MJ. Effects of targeting
	disease and medication management interventions towards patients with COPD. Curr
	Med Res Opin. 2016 Feb;32(2):229-39. doi: 10.1185/03007995.2015.1110129. Epub
	2015 Nov 17. PubMed PMID: 26479017.
	7: Spoelstra SL, Burhenn PS, DeKoekkoek T, Schueller M. A trial examining an
	advanced practice nurse intervention to promote medication adherence and symptom
	management in adult cancer patients prescribed oral anti-cancer agents: study
	protocol. J Adv Nurs. 2016 Feb;72(2):409-20. doi: 10.1111/jan.12828. Epub 2015
	Oct 14. PubMed PMID: 26463113.
	8: Thavarajah R, Kumar M, Mohandoss AA, Vernon LT. Drilling Deeper into tooth
	brushing skills: Is proactive interference an under-recognized factor in oral
	hygiene behavior change? Curr Oral Health Rep. 2015 Sep;2(3):123-128. Epub 2015
	Jul 23. PubMed PMID: 26457238; PubMed Central PMCID: PMC4596060.
	9: Albino J, Tiwari T. Preventing Childhood Caries: A Review of Recent Behavioral
	Research. J Dent Res. 2016 Jan;95(1):35-42. doi: 10.1177/0022034515609034. Epub
	2015 Oct 5. Review. PubMed PMID: 26438210; PubMed Central PMCID: PMC4700662.
	10: Shirtcliff C, Dreussi-Smith T. Outreach, Prevention, and the "Urgent Chair".
	Northwest Dent. 2015 Jul-Aug;94(4):12-3, 15-8. PubMed PMID: 26433991.
	11: Gao X, Lo EC, McGrath C, Ho SM. Face-to-face individual counseling and online
	group motivational interviewing in improving oral health: study protocol for a
	randomized controlled trial. Trials. 2015 Sep 18;16:416. doi:
	10.1186/s13063-015-0946-0. PubMed PMID: 26385340; PubMed Central PMCID:
	PMC4574462.
	12: Riedy CA, Weinstein P, Mancl L, Garson G, Huebner CE, Milgrom P, Grembowski
	D, Shepherd-Banigan M, Smolen D, Sutherland M. Dental attendance among low-income
	women and their children following a brief motivational counseling intervention:
	A community randomized trial. Soc Sci Med. 2015 Nov;144:9-18. doi:
	10.1016/j.socscimed.2015.09.005. Epub 2015 Sep 8. PubMed PMID: 26372934; PubMed
	Central PMCID: PMC4610142.
	13: Naidu R, Nunn J, Irwin JD. The effect of motivational interviewing on oral
	healthcare knowledge, attitudes and behaviour of parents and caregivers of
	preschool children: an exploratory cluster randomised controlled study. BMC Oral
	Health. 2015 Sep 2;15:101. doi: 10.1186/s12903-015-0068-9. PubMed PMID: 26328785;
	PubMed Central PMCID: PMC4556322.
	14: Roked Z, Moore S, Shepherd J. Feasibility of alcohol misuse screening and
	treatment in the dental setting. Lancet. 2015 Feb 26;385 Suppl 1:S84. doi:
	10.1016/S0140-6736(15)60399-3. PubMed PMID: 26312906.
	15: Fleming P. Timetable for oral prevention in childhood-a current opinion. Prog
	Orthod. 2015;16:27. doi: 10.1186/s40510-015-0098-5. Epub 2015 Aug 26. PubMed
	PMID: 26307325; PubMed Central PMCID: PMC4549371.
	16: Curry-Chiu ME, Catley D, Voelker MA, Bray KK. Dental Hygienists' Experiences
	with Motivational Interviewing: A Qualitative Study. J Dent Educ. 2015
	Aug;79(8):897-906. PubMed PMID: 26246527.
	17: Britton B, McCarter K, Baker A, Wolfenden L, Wratten C, Bauer J, Beck A,
	McElduff P, Halpin S, Carter G. Eating As Treatment (EAT) study protocol: a
	stepped-wedge, randomised controlled trial of a health behaviour change
	intervention provided by dietitians to improve nutrition in patients with head
	and neck cancer undergoing radiotherapy. BMJ Open. 2015 Jul 31;5(7):e008921. doi:
	10.1136/bmjopen-2015-008921. PubMed PMID: 26231757; PubMed Central PMCID:
	PMC4521533.
	18: Tellez M, Potter CM, Kinner DG, Jensen D, Waldron E, Heimberg RG, Myers
	Virtue S, Zhao H, Ismail AI. Computerized Tool to Manage Dental Anxiety: A
	Randomized Clinical Trial. J Dent Res. 2015 Sep;94(9 Suppl):174S-80S. doi:
	10.1177/0022034515598134. Epub 2015 Jul 22. PubMed PMID: 26202996.
	19: Simmons D, Jelsma JG, Galjaard S, Devlieger R, van Assche A, Jans G, Corcoy
	R, Adelantado JM, Dunne F, Desoye G, Harreiter J, Kautzky-Willer A, Damm P,
	Mathiesen ER, Jensen DM, Andersen LL, Lapolla A, Dalfra M, Bertolotto A,
	Wender-Ozegowska E, Zawiejska A, Hill D, Rebollo P, Snoek FJ, van Poppel MN.
	Results From a European Multicenter Randomized Trial of Physical Activity and/or
	Healthy Eating to Reduce the Risk of Gestational Diabetes Mellitus: The DALI
	Lifestyle Pilot. Diabetes Care. 2015 Sep;38(9):1650-6. doi: 10.2337/dc15-0360.
	Epub 2015 Jun 25. PubMed PMID: 26112044.
	20: Wilson A, Nirantharakumar K, Truchanowicz EG, Surenthirakumaran R, MacArthur
	C, Coomarasamy A. Motivational interviews to improve contraceptive use in
	populations at high risk of unintended pregnancy: a systematic review and
	meta-analysis. Eur J Obstet Gynecol Reprod Biol. 2015 Aug;191:72-9. doi:
	10.1016/j.ejogrb.2015.05.010. Epub 2015 Jun 11. Review. PubMed PMID: 26093351.
	21: Tiwari T, Albino J, Batliner TS. Challenges Faced in Engaging American Indian
	Mothers in an Early Childhood Caries Preventive Trial. Int J Dent.
	2015;2015:179189. doi: 10.1155/2015/179189. Epub 2015 May 19. PubMed PMID:
	26089905; PubMed Central PMCID: PMC4452323.
	22: Garcia R, Borrelli B, Dhar V, Douglass J, Gomez FR, Hieftje K, Horowitz A, Li
	Y, Ng MW, Twetman S, Tinanoff N. Progress in Early Childhood Caries and
	Opportunities in Research, Policy, and Clinical Management. Pediatr Dent. 2015
	May-Jun;37(3):294-9. PubMed PMID: 26063559.
	23: Douglass JM, Clark MB. Integrating Oral Health Into Overall Health Care to
	Prevent Early Childhood Caries: Need, Evidence, and Solutions. Pediatr Dent. 2015
	May-Jun;37(3):266-74. PubMed PMID: 26063555.
	24: Borrelli B, Tooley EM, Scott-Sheldon LA. Motivational Interviewing for
	Parent-child Health Interventions: A Systematic Review and Meta-Analysis. Pediatr
	Dent. 2015 May-Jun;37(3):254-65. PubMed PMID: 26063554.
	25: Masoe AV, Blinkhorn AS, Taylor J, Blinkhorn FA. An assessment of preventive
	care offered to orthodontic patients by oral health therapists in NSW Australia.
	Int Dent J. 2015 Aug;65(4):196-202. doi: 10.1111/idj.12169. Epub 2015 Apr 30.
	PubMed PMID: 25931011.
	26: Saengtipbovorn S, Taneepanichskul S. Lifestyle Change Plus Dental Care (LCDC)
	program improves knowledge, attitude, and practice (KAP) toward oral health and
	diabetes mellitus among the elderly with type 2 diabetes. J Med Assoc Thai. 2015
	Mar;98(3):279-90. PubMed PMID: 25920299.
	27: Masoe AV, Blinkhorn AS, Taylor J, Blinkhorn FA. Preventive management plans
	recorded by Dental Therapists and Oral Health Therapists using clinical vignettes
	for adolescents accessing Public Oral Health Services, NSW Australia. Aust Dent
	J. 2015 Apr 25. doi: 10.1111/adj.12336. [Epub ahead of print] PubMed PMID:
	25912297.
	28: Cidro J, Zahayko L, Lawrence HP, Folster S, McGregor M, McKay K. Breast
	feeding practices as cultural interventions for early childhood caries in Cree
	communities. BMC Oral Health. 2015 Apr 9;15:49. doi: 10.1186/s12903-015-0027-5.
	PubMed PMID: 25888182; PubMed Central PMCID: PMC4409764.
	29: Svetanoff E, Romito LM, Ford PT, Palenik CJ, Davis JM. Tobacco dependence
	education in U.S. Dental assisting programs' curricula. J Dent Educ. 2015
	Apr;79(4):378-87. PubMed PMID: 25838008.
	30: Edelstein BL, Hirsch G, Frosh M, Kumar J. Reducing early childhood caries in
	a Medicaid population: a systems model analysis. J Am Dent Assoc. 2015
	Apr;146(4):224-32. doi: 10.1016/j.adaj.2014.12.024. PubMed PMID: 25819653.
	31: González-Del-Castillo-McGrath M, Guizar-Mendoza JM, Madrigal-Orozco C,
	Anguiano-Flores L, Amador-Licona N. A parent motivational interviewing program
	for dental care in children of a rural population. J Clin Exp Dent. 2014 Dec
	1;6(5):e524-9. doi: 10.4317/jced.51662. eCollection 2014 Dec. PubMed PMID:
	25674320; PubMed Central PMCID: PMC4312680.
	32: Naik S, Khanagar S, Kumar A, Ramachandra S, Vadavadagi SV, Dhananjaya KM.
	Assessment of effectiveness of smoking cessation intervention among male
	prisoners in India: A randomized controlled trial. J Int Soc Prev Community Dent.
	2014 Dec;4(Suppl 2):S110-5. doi: 10.4103/2231-0762.146213. PubMed PMID: 25558450;
	PubMed Central PMCID: PMC4278102.
	33: Tavafian SS, Jamshidi AR, Mohammad K. Treatment of low back pain: extended
	follow up of an original trial (NCT00600197) comparing a multidisciplinary
	group-based rehabilitation program with oral drug treatment alone up to
	30 months. Int J Rheum Dis. 2014 Dec 26. doi: 10.1111/1756-185X.12540. [Epub
	ahead of print] PubMed PMID: 25546488.
	34: Pladevall M, Divine G, Wells KE, Resnicow K, Williams LK. A randomized
	controlled trial to provide adherence information and motivational interviewing
	to improve diabetes and lipid control. Diabetes Educ. 2015 Feb;41(1):136-46. doi:
	10.1177/0145721714561031. Epub 2014 Dec 8. PubMed PMID: 25486932; PubMed Central
	PMCID: PMC4722813.
	35: Schluter P, Lee M, Hamilton G, Coe G, Messer-Perkins H, Smith B. Keep on
	brushing: a longitudinal study of motivational text messaging in young adults
	aged 18-24 years receiving Work and Income Support. J Public Health Dent. 2015
	Spring;75(2):118-25. doi: 10.1111/jphd.12079. Epub 2014 Nov 19. PubMed PMID:
	25409935.
	36: Manchanda K, Sampath N, Sarkar AD. Evaluating the effectiveness of oral
	health education program among mothers with 6-18 months children in prevention of
	early childhood caries. Contemp Clin Dent. 2014 Oct;5(4):478-83. doi:
	10.4103/0976-237X.142815. PubMed PMID: 25395763; PubMed Central PMCID:
	PMC4229756.
	37: Miles SS, Rogo EJ, Calley KH, Hill NR. Integration of the Client Self-Care
	Commitment Model in a dental hygiene curriculum. Int J Dent Hyg. 2014
	Nov;12(4):305-14. doi: 10.1111/idh.12070. Epub 2014 Feb 21. PubMed PMID:
	25323094.
	38: Tavafian SS, Jamshidi AR, Shay B. Treatment of low back pain: extended follow
	up of an original trial (NCT00600197) comparing a multidisciplinary group-based
	rehabilitation program with oral drug treatment alone up to 24 months. Int J
	Rheum Dis. 2014 Oct 10. doi: 10.1111/1756-185X.12468. [Epub ahead of print]
	PubMed PMID: 25307829.
	39: Harrison R. Motivational interviewing (MI) compared to conventional education
	(CE) has potential to improving oral health behaviors. J Evid Based Dent Pract.
	2014 Sep;14(3):124-6. doi: 10.1016/j.jebdp.2014.07.012. Epub 2014 Jul 19. PubMed
	PMID: 25234212.
	40: Lhakhang P, Gholami M, Knoll N, Schwarzer R. Comparing a motivational and a
	self-regulatory intervention to adopt an oral self-care regimen: a two-sequential
	randomized crossover trial. Psychol Health Med. 2015;20(4):381-92. doi:
	10.1080/13548506.2014.951368. Epub 2014 Aug 22. PubMed PMID: 25145870.
	41: Chen AC, Davis CM, Kahler CW, Kuerbis AN, Covault J, Kranzler HR, Morgenstern
	J. 5-HTTLPR moderates naltrexone and psychosocial treatment responses in heavy
	drinking men who have sex with men. Alcohol Clin Exp Res. 2014 Sep;38(9):2362-8.
	doi: 10.1111/acer.12492. Epub 2014 Jul 28. PubMed PMID: 25070809; PubMed Central
	PMCID: PMC4177453.
	42: Brostek AM, Walsh LJ. Minimal intervention dentistry in general practice.
	Oral Health Dent Manag. 2014 Jun;13(2):285-94. PubMed PMID: 24984635.
	43: Jardine E, White V. Motivational interviewing for improving oral health, a
	commentary on two reviews. Evid Based Dent. 2014 Jun;15(2):35-7. doi:
	10.1038/sj.ebd.6401018. PubMed PMID: 24971850.
	44: Saengtipbovorn S, Taneepanichskul S. Effectiveness of lifestyle change plus
	dental care (LCDC) program on improving glycemic and periodontal status in the
	elderly with type 2 diabetes. BMC Oral Health. 2014 Jun 16;14:72. doi:
	10.1186/1472-6831-14-72. PubMed PMID: 24934646; PubMed Central PMCID: PMC4069273.
	45: Mitchell SH, Overman P, Forrest JL. Critical thinking in patient centered
	care. J Evid Based Dent Pract. 2014 Jun;14 Suppl:235-9.e1. doi:
	10.1016/j.jebdp.2014.04.002. Epub 2014 Apr 4. Review. PubMed PMID: 24929609.
	46: Cascaes AM, Bielemann RM, Clark VL, Barros AJ. Effectiveness of motivational
	interviewing at improving oral health: a systematic review. Rev Saude Publica.
	2014 Feb;48(1):142-53. Review. PubMed PMID: 24789647; PubMed Central PMCID:
	PMC4206116.
	47: Batliner T, Fehringer KA, Tiwari T, Henderson WG, Wilson A, Brega AG, Albino
	J. Motivational interviewing with American Indian mothers to prevent early
	childhood caries: study design and methodology of a randomized control trial.
	Trials. 2014 Apr 14;15:125. doi: 10.1186/1745-6215-15-125. PubMed PMID: 24735707;
	PubMed Central PMCID: PMC4011767.
	48: Law CS, Karp JM. Behavior guidance symposium Workshop B report - training
	implications. Pediatr Dent. 2014 Mar-Apr;36(2):154-7. PubMed PMID: 24717755.
	49: Goleman J. Cultural factors affecting behavior guidance and family
	compliance. Pediatr Dent. 2014 Mar-Apr;36(2):121-7. PubMed PMID: 24717749.
	50: Du Toit J, Jain S, Montalli V, Govender U. Dental students' motivations for
	their career choice: an international investigative report. J Dent Educ. 2014
	Apr;78(4):605-13. PubMed PMID: 24706691.
	51: Curtin S, Trace A, Ziada H, Crowley E. Motivational interviewing for dental
	clinicians. J Ir Dent Assoc. 2014 Feb-Mar;60(1):35-7. PubMed PMID: 24665547.
	52: Tavafian SS, Jamshidi AR, Mohammad K. Treatment of low back pain: randomized
	clinical trial comparing a multidisciplinary group-based rehabilitation program
	with oral drug treatment up to 12 months. Int J Rheum Dis. 2014 Feb;17(2):159-64.
	doi: 10.1111/1756-185X.12116. Epub 2013 Jun 21. PubMed PMID: 24576271.
	53: Song P, Li W, Zhou Q. An outpatient antibacterial stewardship intervention
	during the journey to JCI accreditation. BMC Pharmacol Toxicol. 2014 Feb 26;15:8.
	doi: 10.1186/2050-6511-15-8. PubMed PMID: 24568120; PubMed Central PMCID:
	PMC3937530.
	54: Weinstein P, Milgrom P, Riedy CA, Mancl LA, Garson G, Huebner CE, Smolen D,
	Sutherland M, Nykamp A. Treatment fidelity of brief motivational interviewing and
	health education in a randomized clinical trial to promote dental attendance of
	low-income mothers and children: Community-Based Intergenerational Oral Health
	Study "Baby Smiles". BMC Oral Health. 2014 Feb 24;14:15. doi:
	10.1186/1472-6831-14-15. PubMed PMID: 24559035; PubMed Central PMCID: PMC3996055.
	55: Taylor GW, Stumpos ML, Kerschbaum W, Inglehart MR. Educating dental students
	about diet-related behavior change: does experiential learning work? J Dent Educ.
	2014 Jan;78(1):64-74. PubMed PMID: 24385526.
	56: Broughton JR, Maipi JT, Person M, Thomson WM, Morgaine KC, Tiakiwai SJ,
	Kilgour J, Berryman K, Lawrence HP, Jamieson LM. Reducing disease burden and
	health inequalities arising from chronic disease among indigenous children: an
	early childhood caries intervention in Aotearoa/New Zealand. BMC Public Health.
	2013 Dec 13;13:1177. doi: 10.1186/1471-2458-13-1177. PubMed PMID: 24330669;
	PubMed Central PMCID: PMC4029447.
	57: Bray KK, Catley D, Voelker MA, Liston R, Williams KB. Motivational
	interviewing in dental hygiene education: curriculum modification and evaluation.
	J Dent Educ. 2013 Dec;77(12):1662-9. PubMed PMID: 24319138.
	58: Sepulveda AR, Wise C, Zabala M, Todd G, Treasure J. Development and
	reliability of a Motivational Interviewing Scenarios Tool for Eating Disorders
	(MIST-ED) using a skills-based intervention among caregivers. Eat Behav. 2013
	Dec;14(4):432-6. doi: 10.1016/j.eatbeh.2013.07.010. Epub 2013 Jul 21. PubMed
	PMID: 24183130.
	59: Lorenzo L. Partnering with patients to promote holistic diabetes management:
	changing paradigms. J Am Assoc Nurse Pract. 2013 Jul;25(7):351-61. doi:
	10.1111/1745-7599.12004. Epub 2013 Jan 18. Review. PubMed PMID: 24170618.
	60: Vernon LT, Demko CA, Webel AR, Mizumoto RM. The feasibility, acceptance, and
	key features of a prevention-focused oral health education program for HIV+
	adults. AIDS Care. 2014;26(6):763-8. doi: 10.1080/09540121.2013.845291. Epub 2013
	Oct 18. PubMed PMID: 24134855; PubMed Central PMCID: PMC3943585.
	61: Balappanavar AY, Sardana V, Gupta P. Nationwide survey of fifth-year dental
	students' perceptions about tobacco prevention, control, and curriculum in India.
	J Dent Educ. 2013 Oct;77(10):1384-93. PubMed PMID: 24098044.
	62: Wagner Y, Greiner S, Heinrich-Weltzien R. Evaluation of an oral health
	promotion program at the time of birth on dental caries in 5-year-old children in
	Vorarlberg, Austria. Community Dent Oral Epidemiol. 2014 Apr;42(2):160-9. doi:
	10.1111/cdoe.12072. Epub 2013 Sep 4. PubMed PMID: 24033742.
	63: Lundahl B, Moleni T, Burke BL, Butters R, Tollefson D, Butler C, Rollnick S.
	Motivational interviewing in medical care settings: a systematic review and
	meta-analysis of randomized controlled trials. Patient Educ Couns. 2013
	Nov;93(2):157-68. doi: 10.1016/j.pec.2013.07.012. Epub 2013 Aug 1. Review. PubMed
	PMID: 24001658.
	64: Dermen KH, Ciancio SG, Fabiano JA. A pilot test of motivational oral health
	promotion with alcohol-dependent inpatients. Health Psychol. 2014
	Apr;33(4):392-5. doi: 10.1037/a0033153. Epub 2013 Aug 19. PubMed PMID: 23957897;
	PubMed Central PMCID: PMC4095892.
	65: Lopez LM, Tolley EE, Grimes DA, Chen M, Stockton LL. Theory-based
	interventions for contraception. Cochrane Database Syst Rev. 2013 Aug
	7;8:CD007249. doi: 10.1002/14651858.CD007249.pub4. Review. PubMed PMID: 23921563.
	66: Milgrom P, Riedy CA, Weinstein P, Mancl LA, Garson G, Huebner CE, Smolen D,
	Sutherland M. Design of a community-based intergenerational oral health study:
	Baby Smiles. BMC Oral Health. 2013 Aug 6;13:38. doi: 10.1186/1472-6831-13-38.
	PubMed PMID: 23914908; PubMed Central PMCID: PMC3751087.
	67: Murphy M, Porter J, Yusuf H, Ntouva A, Newton T, Kolliakou A, Crawley H,
	Tsakos G, Pikhart H, Watt RG. Considerations and lessons learned from designing a
	motivational interviewing obesity intervention for young people attending dental
	practices: a study protocol paper. Contemp Clin Trials. 2013 Sep;36(1):126-34.
	doi: 10.1016/j.cct.2013.06.016. Epub 2013 Jun 28. PubMed PMID: 23816488.
	68: Gao X, Lo EC, Kot SC, Chan KC. Motivational interviewing in improving oral
	health: a systematic review of randomized controlled trials. J Periodontol. 2014
	Mar;85(3):426-37. doi: 10.1902/jop.2013.130205. Epub 2013 Jun 27. Review. PubMed
	PMID: 23805818.
	69: Gao X, Lo EC, McGrath C, Ho SM. Innovative interventions to promote positive
	dental health behaviors and prevent dental caries in preschool children: study
	protocol for a randomized controlled trial. Trials. 2013 Apr 30;14:118. doi:
	10.1186/1745-6215-14-118. PubMed PMID: 23782918; PubMed Central PMCID:
	PMC3658868.
	70: Askarian M, Danaei M, Vakili V. Knowledge, Attitudes, and Practices Regarding
	Pandemic H1N1 Influenza Among Medical and Dental Residents and Fellowships in
	Shiraz, Iran. Int J Prev Med. 2013 Apr;4(4):396-403. PubMed PMID: 23671770;
	PubMed Central PMCID: PMC3650590.
	71: Lopez LM, Steiner M, Grimes DA, Hilgenberg D, Schulz KF. Strategies for
	communicating contraceptive effectiveness. Cochrane Database Syst Rev. 2013 Apr
	30;4:CD006964. doi: 10.1002/14651858.CD006964.pub3. Review. PubMed PMID:
	23633337.
	72: Curtin S, Trace A. Exploring motivational interviewing and its philosophical
	alignment to an undergraduate behavioural science programme in dentistry. Eur J
	Dent Educ. 2013 May;17(2):83-7. doi: 10.1111/eje.12009. Epub 2012 Oct 16. PubMed
	PMID: 23574184.
	73: Arrow P, Raheb J, Miller M. Brief oral health promotion intervention among
	parents of young children to reduce early childhood dental decay. BMC Public
	Health. 2013 Mar 20;13:245. doi: 10.1186/1471-2458-13-245. PubMed PMID: 23509932;
	PubMed Central PMCID: PMC3610190.
	74: Nagle C, Skouteris H, Morris H, Nankervis A, Rasmussen B, Mayall P, Kennedy
	RL. Primary prevention of gestational diabetes for women who are overweight and
	obese: a randomised controlled trial. BMC Pregnancy Childbirth. 2013 Mar
	13;13:65. doi: 10.1186/1471-2393-13-65. PubMed PMID: 23497264; PubMed Central
	PMCID: PMC3669050.
	75: Watson JM, Fayter D, Mdege N, Stirk L, Sowden AJ, Godfrey C. Interventions
	for alcohol and drug problems in outpatient settings: a systematic review. Drug
	Alcohol Rev. 2013 Jul;32(4):356-67. doi: 10.1111/dar.12037. Epub 2013 Mar 11.
	Review. PubMed PMID: 23490212.
	76: López-Jornet P, Fabio CA, Consuelo RA, Paz AM. Effectiveness of a
	motivational-behavioural skills protocol for oral hygiene among patients with
	hyposalivation. Gerodontology. 2014 Dec;31(4):288-95. doi: 10.1111/ger.12037.
	Epub 2013 Mar 9. PubMed PMID: 23480201.
	77: Cortina S, Somers M, Rohan JM, Drotar D. Clinical effectiveness of
	comprehensive psychological intervention for nonadherence to medical treatment: a
	case series. J Pediatr Psychol. 2013 Jul;38(6):649-63. doi:
	10.1093/jpepsy/jss175. Epub 2013 Feb 28. PubMed PMID: 23449629.
	78: Houston TK, Delaughter KL, Ray MN, Gilbert GH, Allison JJ, Kiefe CI, Volkman
	JE; National Dental PBRN Collaborative Group. Cluster-randomized trial of a
	web-assisted tobacco quality improvement intervention of subsequent patient
	tobacco product use: a National Dental PBRN study. BMC Oral Health. 2013 Feb
	23;13:13. doi: 10.1186/1472-6831-13-13. PubMed PMID: 23438090; PubMed Central
	PMCID: PMC3623865.
	79: Cohen LJ, Sclar DA. MAOIs: issues in treatment adherence and rates of
	treatment failure. J Clin Psychiatry. 2013 Jan;74(1):e02. doi:
	10.4088/JCP.11096tx7c. PubMed PMID: 23419230.
	80: Leistner S, Michelson G, Laumeier I, Ahmadi M, Smyth M, Nieweler G, Doehner
	W, Sobesky J, Fiebach JB, Marx P, Busse O, Köhler F, Poppert H, Wimmer ML, Knoll
	T, Von Weitzel-Mudersbach P, Audebert HJ. Intensified secondary prevention
	intending a reduction of recurrent events in TIA and minor stroke patients
	(INSPiRE-TMS): a protocol for a randomised controlled trial. BMC Neurol. 2013 Jan
	24;13:11. doi: 10.1186/1471-2377-13-11. PubMed PMID: 23347503; PubMed Central
	PMCID: PMC3563480.
	81: Shamani S, Jansson L. Oral hygiene behaviour change during the nonsurgical
	periodontal treatment phase. Open Dent J. 2012;6:190-6. doi:
	10.2174/1874210601206010190. Epub 2012 Dec 14. PubMed PMID: 23284591; PubMed
	Central PMCID: PMC3529391.
82: Brand VS, Bray KK, MacNeill S, Catley D, Williams K. Impact of single-session
motivational interviewing on clinical outcomes following periodontal maintenance
therapy. Int J Dent Hyg. 2013 May;11(2):134-41. doi: 10.1111/idh.12012. Epub 2012
Dec 24. PubMed PMID: 23279918.
	83: Schoonheim-Klein M, Gresnigt C, van der Velden U. Influence of dental
	education in motivational interviewing on the efficacy of interventions for
	smoking cessation. Eur J Dent Educ. 2013 Feb;17(1):e28-33. doi:
	10.1111/j.1600-0579.2012.00755.x. Epub 2012 May 3. PubMed PMID: 23279410.
	84: Wall KM, Vwalika B, Haddad L, Khu NH, Vwalika C, Kilembe W, Chomba E,
	Stephenson R, Kleinbaum D, Nizam A, Brill I, Tichacek A, Allen S. Impact of
	long-term contraceptive promotion on incident pregnancy: a randomized controlled
	trial among HIV-positive couples in Lusaka, Zambia. J Acquir Immune Defic Syndr.
	2013 May 1;63(1):86-95. doi: 10.1097/QAI.0b013e31827ee19c. PubMed PMID: 23202814;
	PubMed Central PMCID: PMC3625483.
	85: Edvardsson K, Ivarsson A, Garvare R, Eurenius E, Lindkvist M, Mogren I, Small
	R, Nyström ME. Improving child health promotion practices in multiple sectors -
	outcomes of the Swedish Salut Programme. BMC Public Health. 2012 Oct 30;12:920.
	doi: 10.1186/1471-2458-12-920. PubMed PMID: 23107349; PubMed Central PMCID:
	PMC3564907.
	86: Shepherd S. Motivational intervention integrated into care of facial injury
	patients may reduce illicit drug use behaviours. Evid Based Dent.
	2012;13(3):87-8. doi: 10.1038/sj.ebd.6400880. PubMed PMID: 23059926.
	87: DeBate RD, Cragun D, Gallentine AA, Severson HH, Shaw T, Cantwell C,
	Christiansen S, Koerber A, Hendricson W, Tomar SL, McCormack Brown K, Tedesco LA.
	Evaluate, assess, treat: development and evaluation of the EAT framework to
	increase effective communication regarding sensitive oral-systemic health issues.
	Eur J Dent Educ. 2012 Nov;16(4):232-8. doi: 10.1111/j.1600-0579.2012.00747.x.
	Epub 2012 Apr 5. PubMed PMID: 23050505; PubMed Central PMCID: PMC3471784.
	88: Newton JT. Interdisciplinary health promotion: a call for theory-based
	interventions drawing on the skills of multiple disciplines. Community Dent Oral
	Epidemiol. 2012 Oct;40 Suppl 2:49-54. doi: 10.1111/j.1600-0528.2012.00720.x.
	PubMed PMID: 22998305.
	89: Carpenter KM, Carlini BH, Painter I, Mikko AT, Stoner SA. Refer2Quit: impact
	of Web-based skills training on tobacco interventions and quitline referrals. J
	Contin Educ Health Prof. 2012 Summer;32(3):187-95. doi: 10.1002/chp.21144. PubMed
	PMID: 23008081.
	90: Judah G, Gardner B, Aunger R. Forming a flossing habit: an exploratory study
	of the psychological determinants of habit formation. Br J Health Psychol. 2013
	May;18(2):338-53. doi: 10.1111/j.2044-8287.2012.02086.x. Epub 2012 Sep 18. PubMed
	PMID: 22989272.
	91: Harrison RL, Veronneau J, Leroux B. Effectiveness of maternal counseling in
	reducing caries in Cree children. J Dent Res. 2012 Nov;91(11):1032-7. doi:
	10.1177/0022034512459758. Epub 2012 Sep 13. PubMed PMID: 22983408.
	92: Cook PF, Richardson G, Wilson A. Motivational interviewing training to
	promote Head Start children's adherence to oral health care recommendations:
	results of a program evaluation. J Public Health Dent. 2013 Spring;73(2):147-50.
	doi: 10.1111/j.1752-7325.2012.00357.x. Epub 2012 Aug 8. PubMed PMID: 22881706.
93: Stenman J, Lundgren J, Wennström JL, Ericsson JS, Abrahamsson KH. A single
session of motivational interviewing as an additive means to improve adherence in
periodontal infection control: a randomized controlled trial. J Clin Periodontol.
2012 Oct;39(10):947-54. doi: 10.1111/j.1600-051X.2012.01926.x. Epub 2012 Jul 30.
PubMed PMID: 22845421.
	94: Neff JA, Walters ST, Braitman AL, Kelley ML, Paulson JF, Brickhouse TH,
	Gunsolley JC, Darby ML, Lemaster MF, Vandersluis JP, Walsh MM. A brief
	motivational intervention for heavy alcohol use in dental practice settings:
	rationale and development. J Health Psychol. 2013 Apr;18(4):542-53. doi:
	10.1177/1359105312452314. Epub 2012 Jul 26. PubMed PMID: 22837547; PubMed Central
	PMCID: PMC3522753.
	95: Vlaar EM, van Valkengoed IG, Nierkens V, Nicolaou M, Middelkoop BJ, Stronks
	K. Feasibility and effectiveness of a targeted diabetes prevention program for 18
	to 60-year-old South Asian migrants: design and methods of the DH!AAN study. BMC
	Public Health. 2012 May 23;12:371. doi: 10.1186/1471-2458-12-371. PubMed PMID:
	22621376; PubMed Central PMCID: PMC3504520.
	96: Gray LJ, Khunti K, Williams S, Goldby S, Troughton J, Yates T, Gray A, Davies
	MJ; Let's Prevent Collaborators. Let's prevent diabetes: study protocol for a
	cluster randomised controlled trial of an educational intervention in a
	multi-ethnic UK population with screen detected impaired glucose regulation.
	Cardiovasc Diabetol. 2012 May 20;11:56. PubMed PMID: 22607160; PubMed Central
	PMCID: PMC3431251.
	97: Johannsen A, Westergren A, Johannsen G. Dental implants from the patients
	perspective: transition from tooth loss, through amputation to implants -
	negative and positive trajectories. J Clin Periodontol. 2012 Jul;39(7):681-7.
	doi: 10.1111/j.1600-051X.2012.01893.x. Epub 2012 May 15. PubMed PMID: 22587026.
	98: Merrick J, Chong A, Parker E, Roberts-Thomson K, Misan G, Spencer J,
	Broughton J, Lawrence H, Jamieson L. Reducing disease burden and health
	inequalities arising from chronic disease among Indigenous children: an early
	childhood caries intervention. BMC Public Health. 2012 May 2;12:323. doi:
	10.1186/1471-2458-12-323. PubMed PMID: 22551058; PubMed Central PMCID:
	PMC3413605.
	99: Hirsch GB, Edelstein BL, Frosh M, Anselmo T. A simulation model for designing
	effective interventions in early childhood caries. Prev Chronic Dis. 2012;9:E66.
	Epub 2012 Mar 1. PubMed PMID: 22380939; PubMed Central PMCID: PMC3366771.
	100: Warpeha WS Jr. Expanding prosthodontic services to the older patient in
	dental practices. Northwest Dent. 2011 Nov-Dec;90(6):21-4. PubMed PMID: 22372258.
	101: Suresh R, Jones KC, Newton JT, Asimakopoulou K. An exploratory study into
	whether self-monitoring improves adherence to daily flossing among dental
	patients. J Public Health Dent. 2012 Winter;72(1):1-7. doi:
	10.1111/j.1752-7325.2011.00274.x. Epub 2011 Sep 12. PubMed PMID: 22316077.
	102: Münster Halvari AE, Halvari H, Bjørnebekk G, Deci EL. Self-determined
	motivational predictors of increases in dental behaviors, decreases in dental
	plaque, and improvement in oral health: a randomized clinical trial. Health
	Psychol. 2012 Nov;31(6):777-88. doi: 10.1037/a0027062. Epub 2012 Feb 6. PubMed
	PMID: 22309881.
	103: Johannsen A, Bolander-Laksov K, Bjurshammar N, Nordgren B, Fridén C,
	Hagströmer M. Enhancing meaningful learning and self-efficacy through
	collaboration between dental hygienist and physiotherapist students - a
	scholarship project. Int J Dent Hyg. 2012 Nov;10(4):270-6. doi:
	10.1111/j.1601-5037.2011.00539.x. Epub 2012 Jan 19. PubMed PMID: 22257302.
	104: Weinstein P. Motivational interviewing concepts and the relationship to risk
	management and patient counseling. J Calif Dent Assoc. 2011 Oct;39(10):742-5.
	PubMed PMID: 22132586.
	105: Ueno M, Shinada K, Zaitsu T, Yokoyama S, Kawaguchi Y. Effects of an oral
	health education program targeting oral malodor prevention in Japanese senior
	high school students. Acta Odontol Scand. 2012 Sep;70(5):426-31. doi:
	10.3109/00016357.2011.634834. Epub 2011 Nov 30. PubMed PMID: 22126622.
	106: Godard A, Dufour T, Jeanne S. Application of self-regulation theory and
	motivational interview for improving oral hygiene: a randomized controlled trial.
	J Clin Periodontol. 2011 Dec;38(12):1099-105. doi:
	10.1111/j.1600-051X.2011.01782.x. Epub 2011 Sep 6. PubMed PMID: 22092542.
	107: Parlani S, Tripathi A, Singh SV. Increasing the prosthodontic awareness of
	an aging Indian rural population. Indian J Dent Res. 2011 May-Jun;22(3):367-70.
	doi: 10.4103/0970-9290.87054. PubMed PMID: 22048572.
	108: Ismail AI, Ondersma S, Jedele JM, Little RJ, Lepkowski JM. Evaluation of a
	brief tailored motivational intervention to prevent early childhood caries.
	Community Dent Oral Epidemiol. 2011 Oct;39(5):433-48. doi:
	10.1111/j.1600-0528.2011.00613.x. Epub 2011 Mar 29. PubMed PMID: 21916925; PubMed
	Central PMCID: PMC3177165.
	109: Moshkovska T, Stone MA, Smith RM, Bankart J, Baker R, Mayberry JF. Impact of
	a tailored patient preference intervention in adherence to 5-aminosalicylic acid
	medication in ulcerative colitis: results from an exploratory randomized
	controlled trial. Inflamm Bowel Dis. 2011 Sep;17(9):1874-81. doi:
	10.1002/ibd.21570. Epub 2011 Jan 6. PubMed PMID: 21830265.
	110: Shetty V, Murphy DA, Zigler C, Yamashita DD, Belin TR. Randomized controlled
	trial of personalized motivational interventions in substance using patients with
	facial injuries. J Oral Maxillofac Surg. 2011 Sep;69(9):2396-411. doi:
	10.1016/j.joms.2010.12.040. Epub 2011 Apr 15. PubMed PMID: 21496991; PubMed
	Central PMCID: PMC3163019.
	111: Rosseel JP, Jacobs JE, Hilberink SR, Maassen IM, Segaar D, Plasschaert AJ,
	Grol RP. Experienced barriers and facilitators for integrating smoking cessation
	advice and support into daily dental practice. A short report. Br Dent J. 2011
	Apr 9;210(7):E10. doi: 10.1038/sj.bdj.2011.241. PubMed PMID: 21475254.
	112: Marhefka SL, Valentin CR, Pinto RM, Demetriou N, Wiznia A, Mellins CA. "I
	feel like I'm carrying a weapon." Information and motivations related to sexual
	risk among girls with perinatally acquired HIV. AIDS Care. 2011
	Oct;23(10):1321-8. doi: 10.1080/09540121.2010.532536. Epub 2011 May 24. PubMed
	PMID: 21390891; PubMed Central PMCID: PMC3141102.
	113: Hinz JG. Teaching dental students motivational interviewing techniques:
	analysis of a third-year class assignment. J Dent Educ. 2010 Dec;74(12):1351-6.
	PubMed PMID: 21123502.
	114: Gonseth S, Abarca M, Madrid C, Cornuz J. A pilot study combining
	individual-based smoking cessation counseling, pharmacotherapy, and dental
	hygiene intervention. BMC Public Health. 2010 Jun 17;10:348. doi:
	10.1186/1471-2458-10-348. PubMed PMID: 20565724; PubMed Central PMCID:
	PMC2894778.
115: Jönsson B, Ohrn K, Lindberg P, Oscarson N. Evaluation of an individually
tailored oral health educational programme on periodontal health. J Clin
Periodontol. 2010 Oct;37(10):912-9. doi: 10.1111/j.1600-051X.2010.01590.x. PubMed
PMID: 20561115.
	116: Harrison R, Veronneau J, Leroux B. Design and implementation of a dental
	caries prevention trial in remote Canadian Aboriginal communities. Trials. 2010
	May 13;11:54. doi: 10.1186/1745-6215-11-54. PubMed PMID: 20465831; PubMed Central
	PMCID: PMC2887856.
	117: Petrie M, Zatzick D. Collaborative care interventions in general trauma
	patients. Oral Maxillofac Surg Clin North Am. 2010 May;22(2):261-7. doi:
	10.1016/j.coms.2010.01.002. PubMed PMID: 20403558; PubMed Central PMCID:
	PMC2858047.
	118: Hedman E, Riis U, Gabre P. The impact of behavioural interventions on young
	people's attitudes toward tobacco use. Oral Health Prev Dent. 2010;8(1):23-32.
	PubMed PMID: 20372671.
	119: Crail J, Lahtinen A, Beck-Mannagetta J, Benzian H, Enmarks B, Jenner T,
	Knevel R, Lulic M, Wickholm S. Role and models for compensation of tobacco use
	prevention and cessation by oral health professionals. Int Dent J. 2010
	Feb;60(1):73-9. PubMed PMID: 20361576.
	120: Ramseier CA, Warnakulasuriya S, Needleman IG, Gallagher JE, Lahtinen A,
	Ainamo A, Alajbeg I, Albert D, Al-Hazmi N, Antohé ME, Beck-Mannagetta J, Benzian
	H, Bergström J, Binnie V, Bornstein M, Büchler S, Carr A, Carrassi A, Casals
	Peidró E, Chapple I, Compton S, Crail J, Crews K, Davis JM, Dietrich T, Enmark B,
	Fine J, Gallagher J, Jenner T, Forna D, Fundak A, Gyenes M, Hovius M, Jacobs A,
	Kinnunen T, Knevel R, Koerber A, Labella R, Lulic M, Mattheos N, McEwen A, Ohrn
	K, Polychronopoulou A, Preshaw P, Radley N, Rosseel J, Schoonheim-Klein M, Suvan
	J, Ulbricht S, Verstappen P, Walter C, Warnakulasuriya S, Wennström J, Wickholm
	S, Zoitopoulos L. Consensus Report: 2nd European Workshop on Tobacco Use
	Prevention and Cessation for Oral Health Professionals. Int Dent J. 2010
	Feb;60(1):3-6. PubMed PMID: 20361571.
	121: Croffoot C, Krust Bray K, Black MA, Koerber A. Evaluating the effects of
	coaching to improve motivational interviewing skills of dental hygiene students.
	J Dent Hyg. 2010 Spring;84(2):57-64. Epub 2010 Mar 19. PubMed PMID: 20359416.
	122: Yeung CA. Motivational interviewing in an oral health promotion programme.
	Evid Based Dent. 2010;11(1):14-5. doi: 10.1038/sj.ebd.6400703. PubMed PMID:
	20348892.
	123: Watt RG. Motivational interviewing may be effective in dental setting. Evid
	Based Dent. 2010;11(1):13. doi: 10.1038/sj.ebd.6400702. PubMed PMID: 20348891.
	124: Outlaw AY, Naar-King S, Parsons JT, Green-Jones M, Janisse H, Secord E.
	Using motivational interviewing in HIV field outreach with young African American
	men who have sex with men: a randomized clinical trial. Am J Public Health. 2010
	Apr 1;100 Suppl 1:S146-51. doi: 10.2105/AJPH.2009.166991. Epub 2010 Feb 10.
	PubMed PMID: 20147689; PubMed Central PMCID: PMC2837438.
	125: Cosio D, Heckman TG, Anderson T, Heckman BD, Garske J, McCarthy J.
	Telephone-administered motivational interviewing to reduce risky sexual behavior
	in HIV-infected rural persons: a pilot randomized clinical trial. Sex Transm Dis.
	2010 Mar;37(3):140-6. doi: 10.1097/OLQ.0b013e3181c18975. PubMed PMID: 20118830.
	126: Freudenthal JJ, Bowen DM. Motivational interviewing to decrease parental
	risk-related behaviors for early childhood caries. J Dent Hyg. 2010
	Winter;84(1):29-34. Epub 2010 Jan 1. PubMed PMID: 20040148.
	127: Lasser RA, Schooler NR, Kujawa M, Docherty J, Weiden P. A New Psychosocial
	Tool for Gaining Patient Understanding and Acceptance of Long-acting Injectable
	Antipsychotic Therapy. Psychiatry (Edgmont). 2009 Apr;6(4):22-7. PubMed PMID:
	19724728; PubMed Central PMCID: PMC2714813.
	128: Yevlahova D, Satur J. Models for individual oral health promotion and their
	effectiveness: a systematic review. Aust Dent J. 2009 Sep;54(3):190-7. doi:
	10.1111/j.1834-7819.2009.01118.x. Review. PubMed PMID: 19709105.
	129: Jönsson B, Ohrn K, Oscarson N, Lindberg P. An individually tailored
	treatment programme for improved oral hygiene: introduction of a new course of
	action in health education for patients with periodontitis. Int J Dent Hyg. 2009
	Aug;7(3):166-75. doi: 10.1111/j.1601-5037.2008.00350.x. PubMed PMID: 19659712.
	130: Almomani F, Williams K, Catley D, Brown C. Effects of an oral health
	promotion program in people with mental illness. J Dent Res. 2009
	Jul;88(7):648-52. doi: 10.1177/0022034509338156. Epub 2009 Jul 15. PubMed PMID:
	19605879.
	131: Friedman DB, Laditka JN, Hunter R, Ivey SL, Wu B, Laditka SB, Tseng W,
	Corwin SJ, Liu R, Mathews AE. Getting the message out about cognitive health: a
	cross-cultural comparison of older adults' media awareness and communication
	needs on how to maintain a healthy brain. Gerontologist. 2009 Jun;49 Suppl
	1:S50-60. doi: 10.1093/geront/gnp080. PubMed PMID: 19525217.
	132: Howard KE, Freeman R. An evaluation of the PALS after treatment modelling
	intervention to reduce dental anxiety in child dental patients. Int J Paediatr
	Dent. 2009 Jul;19(4):233-42. doi: 10.1111/j.1365-263X.2009.00977.x. Epub 2009 Mar
	30. PubMed PMID: 19486375.
	133: Severson HH, Peterson AL, Andrews JA, Gordon JS, Cigrang JA, Danaher BG,
	Hunter CM, Barckley M. Smokeless tobacco cessation in military personnel: a
	randomized controlled trial. Nicotine Tob Res. 2009 Jun;11(6):730-8. doi:
	10.1093/ntr/ntp057. Epub 2009 Apr 24. PubMed PMID: 19395686.
	134: Martins RK, McNeil DW. Review of Motivational Interviewing in promoting
	health behaviors. Clin Psychol Rev. 2009 Jun;29(4):283-93. doi:
	10.1016/j.cpr.2009.02.001. Epub 2009 Feb 23. Review. PubMed PMID: 19328605.
	135: Ramseier CA, Fundak A. Tobacco use cessation provided by dental hygienists.
	Int J Dent Hyg. 2009 Feb;7(1):39-48. doi: 10.1111/j.1601-5037.2008.00361.x.
	PubMed PMID: 19215310.
	136: Scala D, D'Avino M, Cozzolino S, Mancini A, Andria B, Caruso G, Tajana G,
	Caruso D. Promotion of behavioural change in people with hypertension: an
	intervention study. Pharm World Sci. 2008 Dec;30(6):834-9. doi:
	10.1007/s11096-008-9235-2. Epub 2008 Jun 27. PubMed PMID: 18584303.
	137: Twetman S. Prevention of early childhood caries (ECC)--review of literature
	published 1998-2007. Eur Arch Paediatr Dent. 2008 Mar;9(1):12-8. Review. PubMed
	PMID: 18328233.
	138: Goodall CA, Ayoub AF, Crawford A, Smith I, Bowman A, Koppel D, Gilchrist G.
	Nurse-delivered brief interventions for hazardous drinkers with alcohol-related
	facial trauma: a prospective randomised controlled trial. Br J Oral Maxillofac
	Surg. 2008 Mar;46(2):96-101. Epub 2007 Dec 21. PubMed PMID: 18160192.
	139: Oakey F, Ayoub AF, Goodall CA, Crawford A, Smith I, Russell A, Holland IS.
	Delivery of a brief motivational intervention to patients with alcohol-related
	facial injuries: role for a specialist nurse. Br J Oral Maxillofac Surg. 2008
	Mar;46(2):102-6. Epub 2007 Dec 21. PubMed PMID: 18096281.
	140: Harrison R, Benton T, Everson-Stewart S, Weinstein P. Effect of motivational
	interviewing on rates of early childhood caries: a randomized trial. Pediatr
	Dent. 2007 Jan-Feb;29(1):16-22. PubMed PMID: 18041508.
	141: Ramseier CA, Bornstein MM, Saxer UP, Klingler K, Walter C. [Tobacco use
	prevention and cessation in the dental practice]. Schweiz Monatsschr Zahnmed.
	2007;117(3):253-78. French, German. PubMed PMID: 17425242.
	142: Yuan S, Kerr G, Salmon K, Speedy P, Freeman R. Evaluating a community-based
	dental registration program for preschool children living in areas of high social
	deprivation. Eur Arch Paediatr Dent. 2007 Mar;8(1):55-61. PubMed PMID: 17394892.
	143: West DS, DiLillo V, Bursac Z, Gore SA, Greene PG. Motivational interviewing
	improves weight loss in women with type 2 diabetes. Diabetes Care. 2007
	May;30(5):1081-7. Epub 2007 Mar 2. PubMed PMID: 17337504.
	144: Kasila K, Poskiparta M, Kettunen T, Pietilä I. Oral health counselling in
	changing schoolchildren's oral hygiene habits: a qualitative study. Community
	Dent Oral Epidemiol. 2006 Dec;34(6):419-28. PubMed PMID: 17092270.
	145: Schüz B, Sniehotta FF, Schwarzer R. Stage-specific effects of an action
	control intervention on dental flossing. Health Educ Res. 2007 Jun;22(3):332-41.
	Epub 2006 Aug 31. PubMed PMID: 16945985.
	146: Weinstein P, Harrison R, Benton T. Motivating mothers to prevent caries:
	confirming the beneficial effect of counseling. J Am Dent Assoc. 2006
	Jun;137(6):789-93. PubMed PMID: 16803808.
	147: Cornuz J. Treating tobacco use and dependence in clinical practice. Expert
	Opin Pharmacother. 2006 Apr;7(6):783-92. Review. PubMed PMID: 16556092.
	148: Davis JM, Stockdale MS, Cropper M. The need for tobacco education: studies
	of collegiate dental hygiene patients and faculty. J Dent Educ. 2005
	Dec;69(12):1340-52. PubMed PMID: 16352770.
	149: Semer N, Ellison J, Mansell C, Hoika L, MacDougall W, Gansky SA, Walsh MM.
	Development and evaluation of a tobacco cessation motivational program for
	adolescents based on physical attractiveness and oral health. J Dent Hyg. 2005
	Fall;79(4):9. Epub 2005 Oct 1. PubMed PMID: 16297311.
	150: White LG, Pollex SS. Tobacco: motivational interviewing to empower behavior
	change. Tex Dent J. 2005 Jun;122(6):528-32. PubMed PMID: 16114704.
	151: Lane HJ, Lane AM, Matheson H. Validity of the Eating Attitude Test among
	Exercisers. J Sports Sci Med. 2004 Dec 1;3(4):244-53. eCollection 2004 Dec.
	PubMed PMID: 24624009; PubMed Central PMCID: PMC3938063.
	152: Tait RJ, Hulse GK. A systematic review of the effectiveness of brief
	interventions with substance using adolescents by type of drug. Drug Alcohol Rev.
	2003 Sep;22(3):337-46. Review. PubMed PMID: 15385228.
	153: Weinstein P, Harrison R, Benton T. Motivating parents to prevent caries in
	their young children: one-year findings. J Am Dent Assoc. 2004 Jun;135(6):731-8.
	PubMed PMID: 15270155.
	154: Skaret E, Weinstein P, Kvale G, Raadal M. An intervention program to reduce
	dental avoidance behaviour among adolescents: a pilot study. Eur J Paediatr Dent.
	2003 Dec;4(4):191-6. PubMed PMID: 14725502.
	155: Walker AE, Grimshaw J, Johnston M, Pitts N, Steen N, Eccles M.
	PRIME--PRocess modelling in ImpleMEntation research: selecting a theoretical
	basis for interventions to change clinical practice. BMC Health Serv Res. 2003
	Dec 19;3(1):22. PubMed PMID: 14683530; PubMed Central PMCID: PMC317340.
	156: Koerber A, Crawford J, O'Connell K. The effects of teaching dental students
	brief motivational interviewing for smoking-cessation counseling: a pilot study.
	J Dent Educ. 2003 Apr;67(4):439-47. PubMed PMID: 12749573.
	157: Gafni N, Moshinsky A, Kapitulnik J. A standardized open-ended questionnaire
	as a substitute for a personal interview in dental admissions. J Dent Educ. 2003
	Mar;67(3):348-53. PubMed PMID: 12665064.
	158: Smith AJ, Hodgson RJ, Bridgeman K, Shepherd JP. A randomized controlled
	trial of a brief intervention after alcohol-related facial injury. Addiction.
	2003 Jan;98(1):43-52. PubMed PMID: 12492754.
	159: Astrøm AN, Blay D. Multidimensional health locus of control scales:
	applicability among Ghanaian adolescents. East Afr Med J. 2002 Mar;79(3):128-33.
	PubMed PMID: 12389956.
	160: Crossley ML, Khan SN. Motives underlying food choice: dentists, porters and
	dietary health promotion. Br Dent J. 2001 Aug 25;191(4):198-202. PubMed PMID:
	11551091.
	161: Fried JL. Women and tobacco: oral health issues. J Dent Hyg. 2000
	Winter;74(1):49-55. Review. PubMed PMID: 11314117.
	162: Smith AJ, Shepherd JP, Hodgson RJ. Brief interventions for patients with
	alcohol-related trauma. Br J Oral Maxillofac Surg. 1998 Dec;36(6):408-15. Review.
	PubMed PMID: 9881781.
	163: Washington AC, Rosser PL, Cox EP. Contraceptive practices of teenage
	mothers. J Natl Med Assoc. 1983 Nov;75(11):1059-63. PubMed PMID: 6655708; PubMed
	Central PMCID: PMC2609775.
	164: Lalic M, Aleksic E, Gajic M, Milic J, Malesevic D. Does oral health counseling
	effectively improve oral hygiene of orthodontic patients? Eur J Paediatr Dent.
	2012 Sep;13(3):181-6. PubMed PMID: 22971253.
165: Woelber JP, Spann-Aloge N, Hanna G, Fabry G, Frick K, Brueck R, Jähne A, Vach
K, Ratka-Krüger P. Training of Dental Professionals in Motivational Interviewing
can Heighten Interdental Cleaning Self-Efficacy in Periodontal Patients. Front
Psychol. 2016 Feb 24;7:254. doi: 10.3389/fpsyg.2016.00254. eCollection 2016.
PubMed PMID: 26941698; PubMed Central PMCID: PMC4764709.
	166: Chen J, Li X, Xiong Y, Fennie KP, Wang H, Williams AB. Reducing the risk of
	HIV transmission among men who have sex with men: A feasibility study of the
	motivational interviewing counseling method. Nurs Health Sci. 2016 Jun 12. doi:
	10.1111/nhs.12287. [Epub ahead of print] PubMed PMID: 27291137.
	167: Borrelli B, McQuaid EL, Tooley EM, Busch AM, Hammond SK, Becker B, Dunsiger S.
	Motivating parents of kids with asthma to quit smoking: the effect of the
	teachable moment and increasing intervention intensity using a longitudinal
	randomized trial design. Addiction. 2016 May 17. doi: 10.1111/add.13389. [Epub
	ahead of print] PubMed PMID: 27184343.
	168: Britton B, Baker A, Clover K, McElduff P, Wratten C, Carter G. Heads Up: a
	pilot trial of a psychological intervention to improve nutrition in head and neck
	cancer patients undergoing radiotherapy. Eur J Cancer Care (Engl). 2016 Apr 28.
	doi: 10.1111/ecc.12502. [Epub ahead of print] PubMed PMID: 27125571.
	169: Wilder RS, Bray KS. Improving periodontal outcomes: merging clinical and
	behavioral science. Periodontol 2000. 2016 Jun;71(1):65-81. doi:
	10.1111/prd.12125. Review. PubMed PMID: 27045431.
	170: Rindlisbacher F, Davis JM, Ramseier CA. Dental students' self-perceived
	communication skills for patient motivation. Eur J Dent Educ. 2016 Mar 9. doi:
	10.1111/eje.12196. [Epub ahead of print] PubMed PMID: 26960781.
	171: Pawson R, Greenhalgh J, Brennan C. Demand management for planned care: a
	realist synthesis. Southampton (UK): NIHR Journals Library; 2016 Jan.
	PubMed PMID: 26844310.
	172: Werner H, Hakeberg M, Dahlström L, Eriksson M, Sjögren P, Strandell A,
	Svanberg T, Svensson L, Wide Boman U. Psychological Interventions for Poor Oral
	Health: A Systematic Review. J Dent Res. 2016 May;95(5):506-14. doi:
	10.1177/0022034516628506. Epub 2016 Jan 29. Review. PubMed PMID: 26826109.
	173: Lhakhang P, Hamilton K, Sud N, Sud S, Kroon J, Knoll N, Schwarzer R. Combining
	self-management cues with incentives to promote interdental cleaning among Indian
	periodontal disease outpatients. BMC Oral Health. 2016 Jan 28;16:6. doi:
	10.1186/s12903-016-0164-5. PubMed PMID: 26822537; PubMed Central PMCID:
	PMC4731919.
174: Jönsson B, Ohrn K, Oscarson N, Lindberg P. The effectiveness of an
individually tailored oral health educational programme on oral hygiene behaviour
in patients with periodontal disease: a blinded randomized-controlled clinical
trial (one-year follow-up). J Clin Periodontol. 2009 Dec;36(12):1025-34. doi:
10.1111/j.1600-051X.2009.01453.x. PubMed PMID: 19930092.

## Sheet: Web of Science
Web of Science
Included	Excluded	AU	BA	CA	GP	RI	OI	BE	Z2	TI	X1	Y1	Z1	FT	PN	AE	Z3	SO	S1	SE	BS	VL	IS	SI	MA	BP	EP	AR	DI	D2	SU	PD	PY	AB	X4	Y4	Z4	AK	CT	CY	SP	CL	TC	Z8	ZR	ZB	ZS	Z9	U1
	e	Gauba, Krishan; Goyal, Ashima; Mittal, Neeti								A CAMBRA Model For High Caries Risk Indian Children: A Pragmatic Comprehensive Tailored Intervention								JOURNAL OF CLINICAL PEDIATRIC DENTISTRY				40	1			36	43					WIN 2016	2016										0	0	0	0	0	0
	e	Wilder, Rebecca S.; Bray, Kimberly S.								Improving periodontal outcomes: merging clinical and behavioral science								PERIODONTOLOGY 2000				71	1			65	81		10.1111/prd.12125			2016-06-01	2016										1	0	0	0	0	1
	e	Werner, H.; Hakeberg, M.; Dahlstrom, L.; Eriksson, M.; Sjogren, P.; Strandell, A.; Svanberg, T.; Svensson, L.; Boman, U. Wide								Psychological Interventions for Poor Oral Health: A Systematic Review								JOURNAL OF DENTAL RESEARCH				95	5			506	514		10.1177/0022034516628506			MAY 2016	2016										0	0	0	0	0	0
	e	Masoe, A. V.; Blinkhorn, A. S.; Taylor, J.; Blinkhorn, F. A.								Preventive management plans recorded by dental therapists and oral health therapists using clinical vignettes for adolescents accessing public oral health services in New South Wales, Australia								AUSTRALIAN DENTAL JOURNAL				61	1			21	28		10.1111/adj.12336			MAR 2016	2016										0	0	0	0	0	0
i		Woelber, Johan P.; Spann-Aloge, Narin; Hanna, Gilgamesh; Fabry, Goetz; Frick, Katrin; Brueck, Rigo; Jaehne, Andreas; Vach, Kirstin; Ratka-Krueger, Petra								Training of Dental Professionals in Motivational Interviewing can Heighten Interdental Cleaning Self-Efficacy in Periodontal Patients								FRONTIERS IN PSYCHOLOGY				7						254	10.3389/fpsyg.2016.00254			FEB 24 2016	2016										0	0	0	0	0	0
	e	van Boven, J. F. M.; Stuurman-Bieze, A. G. G.; Hiddink, E. G.; Postma, M. J.								Effects of targeting disease and medication management interventions towards patients with COPD								CURRENT MEDICAL RESEARCH AND OPINION				32	2			229	239	ST-0434.R1/1110129	10.1185/03007995.2015.1110129			2016-02-01	2016										0	0	0	0	0	0
	e	Levin, Frances R.; Mariani, John J.; Pavlicova, Martina; Brooks, Daniel; Glass, Andrew; Mahony, Amy; Nunes, Edward V.; Bisaga, Adam; Dakwar, Elias; Carpenter, Kenneth M.; Sullivan, Maria A.; Choi, Jean C.								Dronabinol and lofexidine for cannabis use disorder: A randomized, double-blind, placebo-controlled trial								DRUG AND ALCOHOL DEPENDENCE				159				53	60		10.1016/j.drugalcdep.2015.11.025			FEB 1 2016	2016										0	0	0	0	0	0
	e	Jamieson, Lisa; Bradshaw, Julia; Lawrence, Herenia; Broughton, John; Venner, Kamilla				Jamieson, Lisa/M-5914-2014				Fidelity of Motivational Interviewing in an Early Childhood Caries Intervention Involving Indigenous Australian Mothers								JOURNAL OF HEALTH CARE FOR THE POOR AND UNDERSERVED				27	1			125	138				S	2016-02-01	2016										0	0	0	0	0	0
	e	Spoelstra, Sandra L.; Burhenn, Peggy S.; DeKoekkoek, Tracy; Schueller, Monica								A trial examining an advanced practice nurse intervention to promote medication adherence and symptom management in adult cancer patients prescribed oral anti-cancer agents: study protocol								JOURNAL OF ADVANCED NURSING				72	2			409	420		10.1111/jan.12828			2016-02-01	2016										0	0	0	0	0	0
	e	Lhakhang, Pempa; Hamilton, Kyra; Sud, Nayantara; Sud, Shonali; Kroon, Jeroen; Knoll, Nina; Schwarzer, Ralf								Combining self-management cues with incentives to promote interdental cleaning among Indian periodontal disease outpatients								BMC ORAL HEALTH				16						6	10.1186/s12903-016-0164-5			JAN 28 2016	2016										0	0	0	0	0	0
	e	Fang, Xu; Zhu, Ling-ling; Pan, Sheng-dong; Xia, Ping; Chen, Meng; Zhou, Quan								Safe medication management and use of narcotics in a Joint Commission International-accredited academic medical center hospital in the People's Republic of China								THERAPEUTICS AND CLINICAL RISK MANAGEMENT				12				535	544		10.2147/TCRM.S103853			2016	2016										0	0	0	0	0	0
	e	Albino, J.; Tiwari, T.								Preventing Childhood Caries: A Review of Recent Behavioral Research								JOURNAL OF DENTAL RESEARCH				95	1			35	42		10.1177/0022034515609034			2016-01-01	2016										0	0	0	0	0	0
	e	Neff, James Alan; Kelley, Michelle L.; Walters, Scott T.; Cunningham, Tina D.; Paulson, James F.; Braitman, Abby L.; Brickhouse, Tegwyn H.; Gunsolley, John C.; Darby, Michele L.; Lemaster, Margaret F.; Vandersluis, J. Patrick; Walsh, Margaret M.; Bolen, Heather								Effectiveness of a Screening and Brief Intervention protocol for heavy drinkers in dental practice: A cluster-randomized trial								JOURNAL OF HEALTH PSYCHOLOGY				20	12			1534	1548		10.1177/1359105313516660			DEC 2015	2015										0	0	0	0	0	0
	e	Pine, Cynthia; Adair, Pauline; Burnside, Girvan; Robinson, Louise; Edwards, Rhiannon Tudor; Albadri, Sondos; Curnow, Morag; Ghahreman, Marjan; Henderson, Mary; Malies, Clare; Wong, Ferranti; Muirhead, Vanessa; Weston-Price, Sally; Whitehead, Hilary								A new primary dental care service compared with standard care for child and family to reduce the re-occurrence of childhood dental caries (Dental RECUR): study protocol for a randomised controlled trial								TRIALS				16						505	10.1186/s13063-015-1010-9			NOV 4 2015	2015										0	0	0	0	0	0
	e	Davis, Blake B.; Bayirli, Burcu; Ramsay, Douglas S.; Turpin, David L.; Paige, Andrew; Riedy, Christine A.								Why do you want your child to have braces? Investigating the motivations of Hispanic/Latino and white parents								AMERICAN JOURNAL OF ORTHODONTICS AND DENTOFACIAL ORTHOPEDICS				148	5			771	781		10.1016/j.ajodo.2015.05.023			2015-11-01	2015										0	0	0	0	0	0
	e	Riedy, Christine A.; Weinstein, Philip; Mancl, Lloyd; Garson, Gayle; Huebner, Colleen E.; Milgrom, Peter; Grembowski, David; Shepherd-Banigan, Megan; Smolen, Darlene; Sutherland, Marilynn								Dental attendance among low-income women and their children following a brief motivational counseling intervention: A community randomized trial								SOCIAL SCIENCE & MEDICINE				144				9	18		10.1016/j.socscimed.2015.09.005			2015-11-01	2015										0	0	0	0	0	0
	e	Long, D. Leann; Preisser, John S.; Herring, Amy H.; Golin, Carol E.								A marginalized zero-inflated Poisson regression model with random effects								JOURNAL OF THE ROYAL STATISTICAL SOCIETY SERIES C-APPLIED STATISTICS				64	5			815	830		10.1111/rssc.12104			2015-11-01	2015										1	0	0	1	0	1
	e	Gao, Xiaoli; Lo, Edward Chin-Man; McGrath, Colman; Ho, Samuel Mun-Yin				Ho, Samuel M.Y./D-2454-2014	Ho, Samuel M.Y./0000-0001-7803-1657			Face-to-face individual counseling and online group motivational interviewing in improving oral health: study protocol for a randomized controlled trial								TRIALS				16						416	10.1186/s13063-015-0946-0			SEP 18 2015	2015										0	0	0	0	0	0
	e	Hoeft, Kristin S.; Rios, Sarah M.; Guzman, Estela Pantoja; Barker, Judith C.								Using community participation to assess acceptability of "Contra Caries", a theory-based, promotora-led oral health education program for rural Latino parents: a mixed methods study								BMC ORAL HEALTH				15						103	10.1186/s12903-015-0089-4			SEP 3 2015	2015										0	0	0	0	0	0
	e	Naidu, Rahul; Nunn, June; Irwin, Jennifer D.					Nunn, June/0000-0003-4481-544X			The effect of motivational interviewing on oral healthcare knowledge, attitudes and behaviour of parents and caregivers of preschool children: an exploratory cluster randomised controlled study								BMC ORAL HEALTH				15						101	10.1186/s12903-015-0068-9			SEP 2 2015	2015										0	0	0	0	0	0
	e	Simmons, David; Jelsma, Judith G. M.; Galjaard, Sander; Devlieger, Roland; van Assche, Andre; Jans, Goele; Corcoy, Rosa; Adelantado, Juan M.; Dunne, Fidelma; Desoye, Gernot; Harreiter, Juergen; Kautzky-Willer, Alexandra; Damm, Peter; Mathiesen, Elisabeth R.; Jensen, Dorte M.; Andersen, Lise Lotte; Lapolla, Annunziata; Dalfra, Maria; Bertolotto, Alessandra; Wender-Ozegowska, Ewa; Zawiejska, Agnies…								Results From a European Multicenter Randomized Trial of Physical Activity and/or Healthy Eating to Reduce the Risk of Gestational Diabetes Mellitus: The DALI Lifestyle Pilot								DIABETES CARE				38	9			1650	1656		10.2337/dc15-0360			2015-09-01	2015										5	0	0	1	0	5
	e	Tellez, M.; Potter, C. M.; Kinner, D. G.; Jensen, D.; Waldron, E.; Heimberg, R. G.; Virtue, S. Myers; Zhao, H.; Ismail, A. I.								Computerized Tool to Manage Dental Anxiety: A Randomized Clinical Trial								JOURNAL OF DENTAL RESEARCH				94	9			174S	180S		10.1177/0022034515598134		2	2015-09-01	2015										0	0	0	0	0	0
	e	Fleming, Paddy								Timetable for oral prevention in childhood-a current opinion								PROGRESS IN ORTHODONTICS				16						27	10.1186/s40510-015-0098-5			AUG 26 2015	2015										0	0	0	0	0	0
	e	Curry-Chiu, Margaret E.; Catley, Delwyn; Voelker, Marsha A.; Bray, Kimberly Krust								Dental Hygienists' Experiences with Motivational Interviewing: A Qualitative Study								JOURNAL OF DENTAL EDUCATION				79	8			897	906					2015-08-01	2015										0	0	0	0	0	0
	e	Masoe, Angela V.; Blinkhorn, Anthony S.; Taylor, Jane; Blinkhorn, Fiona A.								An assessment of preventive care offered to orthodontic patients by oral health therapists in NSW Australia								INTERNATIONAL DENTAL JOURNAL				65	4			196	202		10.1111/idj.12169			2015-08-01	2015										0	0	0	0	0	0
	e	Kissau, Scott; Adams, Mary Jo; Algozzine, Bob								Middle School Foreign Language Instruction: A Missed Opportunity?								FOREIGN LANGUAGE ANNALS				48	2			284	303		10.1111/flan.12133			SUM 2015	2015										0	0	0	0	0	0
	e	Lhakhang, Pempa; Gholami, Maryam; Knoll, Nina; Schwarzer, Ralf				Schwarzer, Ralf/C-4581-2014	Schwarzer, Ralf/0000-0002-0069-3826			Comparing a motivational and a self-regulatory intervention to adopt an oral self-care regimen: A two-sequential randomized crossover trial								PSYCHOLOGY HEALTH & MEDICINE				20	4			381	392		10.1080/13548506.2014.951368			MAY 19 2015	2015										3	0	0	0	0	3
	e	Borrelli, Belinda; Tooley, Erin M.; Scott-Sheldon, Lori A. J.								Motivational Interviewing for Parent-child Health Interventions: A Systematic Review and Meta-Analysis								PEDIATRIC DENTISTRY				37	3			254	265					MAY-JUN 2015	2015										2	0	0	0	0	2
	e	Douglass, Joanna M.; Clark, Melinda B.								Integrating Oral Health Into Overall Health Care to Prevent Early Childhood Caries: Need, Evidence, and Solutions								PEDIATRIC DENTISTRY				37	3			266	274					MAY-JUN 2015	2015										3	0	0	1	0	3
	e	Garcia, Raul; Borrelli, Belinda; Dhar, Vineet; Douglass, Joanna; Gomez, Francisco Ramos; Hieftje, Kimberly; Horowitz, Alice; Li, Yihong; Ng, Man Wai; Twetman, Svante; Tinanoff, Norman								Progress in Early Childhood Caries and Opportunities in Research, Policy, and Clinical Management								PEDIATRIC DENTISTRY				37	3			294	299					MAY-JUN 2015	2015										0	0	0	0	0	0
	e	Cidro, Jaime; Zahayko, Lynelle; Lawrence, Herenia P.; Folster, Samantha; McGregor, Margaret; McKay, Kristen								Breast feeding practices as cultural interventions for early childhood caries in Cree communities								BMC Oral Health				15						49	10.1186/s12903-015-0027-5			APR 9 2015	2015										0	0	0	0	0	0
	e	Edelstein, Burton L.; Hirsch, Gary; Frosh, Marcy; Kumar, Jayanth								Reducing early childhood caries in a Medicaid population A systems model analysis								JOURNAL OF THE AMERICAN DENTAL ASSOCIATION				146	4			224	232		10.1016/j.adaj.2014.12.024			2015-04-01	2015										2	0	0	0	0	2
	e	Svetanoff, Emily; Romito, Laura M.; Ford, Pamela T.; Palenik, Charles J.; Davis, Joan M.								Tobacco Dependence Education in US Dental Assisting Programs' Curricula								JOURNAL OF DENTAL EDUCATION				79	4			378	387					2015-04-01	2015										0	0	0	0	0	0
	e	Schluter, Philip; Lee, Martin; Hamilton, Greg; Coe, Gill; Messer-Perkins, Heather; Smith, Belinda								Keep on brushing: a longitudinal study of motivational text messaging in young adults aged 18-24 years receiving Work and Income Support								JOURNAL OF PUBLIC HEALTH DENTISTRY				75	2			118	125		10.1111/jphd.12079			SPR 2015	2015										0	0	0	0	0	0
	e	Saengtipbovorn, Saruta; Taneepanichskul, Surasak								Lifestyle Change Plus Dental Care (LCDC) program improves knowledge, attitude, and practice (KAP) toward oral health and diabetes mellitus among the elderly with type 2 diabetes.								Journal of the Medical Association of Thailand = Chotmaihet thangphaet				98	3			279	90					2015-Mar	2015										0	0	0	0	0	0
	e	Roked, Zairah; Moore, Simon; Shepherd, Jonathan								Feasibility of alcohol misuse screening and treatment in the dental setting.								Lancet (London, England)				385 Suppl 1				S84	S84		10.1016/S0140-6736(15)60399-3			2015-Feb-26	2015										0	0	0	0	0	0
	e	Anonymous								Annual Meeting of the Society-for-Developmental-and-Behavioral-Pediatrics, Nashville, TN, USA, September 18 -22, 2014								Journal of Developmental & Behavioral Pediatrics				36	2			S1	S19					FEB-MAR 2015	2015						Annual Meeting of the Society-for-Developmental-and-Behavioral-PediatricsAnnual Meeting of the Society-for-Developmental-and-Behavioral-Pediatrics	September 18 -22, 2014September 18 -22, 2014	Soc Dev & Behav PediatSoc Dev & Behav Pediat	Nashville, TN, USANashville, TN, USA	0	0	0	0	0	0
	e	Suksudaj, N.; Lekkas, D.; Kaidonis, J.; Townsend, G. C.; Winning, T. A.								Features of an effective operative dentistry learning environment: students' perceptions and relationship with performance								European Journal of Dental Education				19	1			53	62		10.1111/eje.12102			2015-02-01	2015										0	0	0	0	0	0
	e	Pladevall, Manel; Divine, George; Wells, Karen E.; Resnicow, Ken; Williams, L. Keoki								A Randomized Controlled Trial to Provide Adherence Information and Motivational Interviewing to Improve Diabetes and Lipid Control								DIABETES EDUCATOR				41	1			136	146		10.1177/0145721714561031			2015-02-01	2015										1	0	0	0	0	1
	e	Brunetto Neves, Paula Cristina; Cortellazzi, Karine Laura; Bovi Ambrosano, Glaucia Maria; Pereira, Antonio Carlos; Meneghin, Marcelo de Castro; Mialhe, Fabio Luiz								The Impact of Motivational Interviewing in Reducing Plaque and Bleeding Indices on Probing in Adult Users of the Family Health Strategy								PESQUISA BRASILEIRA EM ODONTOPEDIATRIA E CLINICA INTEGRADA				15	1			183	196		10.4034/PBOCI.2015.151.20			2015	2015										0	0	0	0	0	0
	e	Nesterova, Olga A.							Нестерова, Ольга Александровна	To the instrumentalization of linguistic personality research: a psycholinguistic analysis method				К инструментализации исследования языковой личности: методика психолингвистического анализа				Voprosy psikholingvistiki	Вопросы психолингвистики			26				122	135					2015	2015										0	0	0	0	0	0
	e	Britton, Ben; McCarter, Kristen; Baker, Amanda; Wolfenden, Luke; Wratten, Chris; Bauer, Judith; Beck, Alison; McElduff, Patrick; Halpin, Sean; Carter, Gregory					Carter, Gregory/0000-0001-8180-1798			Eating As Treatment (EAT) study protocol: a stepped-wedge, randomised controlled trial of a health behaviour change intervention provided by dietitians to improve nutrition in patients with head and neck cancer undergoing radiotherapy								BMJ OPEN				5	7					e008921	10.1136/bmjopen-2015-008921			2015	2015										0	0	0	0	0	0
	e	Tiwari, Tamanna; Albino, Judith; Batliner, Terrence S								Challenges Faced in Engaging American Indian Mothers in an Early Childhood Caries Preventive Trial.								International journal of dentistry				2015				179189	179189		10.1155/2015/179189			2015	2015										0	0	0	0	0	0
	e	Updegraff, John A.; Brick, Cameron; Emanuel, Amber S.; Mintzer, Roy E.; Sherman, David K.								Message Framing for Health: Moderation by Perceived Susceptibility and Motivational Orientation in a Diverse Sample of Americans								HEALTH PSYCHOLOGY				34	1			20	29		10.1037/hea0000101			2015-01-01	2015										0	0	0	0	0	0
	e	Long, D. Leann; Preisser, John S.; Herring, Amy H.; Golin, Carol E.								A marginalized zero-inflated Poisson regression model with overall exposure effects								STATISTICS IN MEDICINE				33	29			5151	5165		10.1002/sim.6293			DEC 20 2014	2014										3	0	0	1	0	3
	e	Gonzalez-Del-Castillo-McGrath, Mauricio; Guizar-Mendoza, Juan-Manuel; Madrigal-Orozco, Catalina; Anguiano-Flores, Laura; Amador-Licona, Norma								A parent motivational interviewing program for dental care in children of a rural population.								Journal of clinical and experimental dentistry				6	5			e524	9		10.4317/jced.51662			2014-Dec	2014										0	0	0	0	0	0
	e	Lopez-Jornet, Pia; Fabio, Camacho-Alonso; Agudo Consuelo, Rodriguez; Mateos Paz, Andujar								Effectiveness of a motivational-behavioural skills protocol for oral hygiene among patients with hyposalivation								GERODONTOLOGY				31	4			288	295		10.1111/ger.12037			DEC 2014	2014										1	0	0	1	1	1
	e	Neville, Fergus G.; Goodall, Christine A.; Williams, Damien J.; Donnelly, Peter D.								Violence brief interventions: A rapid review								AGGRESSION AND VIOLENT BEHAVIOR				19	6	SI		692	698		10.1016/j.avb.2014.09.015			NOV-DEC 2014	2014										2	0	0	1	0	2
	e	Miles, S. S.; Rogo, E. J.; Calley, K. H.; Hill, N. R.								Integration of the Client Self-Care Commitment Model in a dental hygiene Curriculum								INTERNATIONAL JOURNAL OF DENTAL HYGIENE				12	4			305	314		10.1111/idh.12070			2014-11-01	2014										0	0	0	0	0	0
	e	Manchanda, Kavita; Sampath, Naganandini; Sarkar, Avishek De								Evaluating the effectiveness of oral health education program among mothers with 6-18 months children in prevention of early childhood caries.								Contemporary clinical dentistry				5	4			478	83		10.4103/0976-237X.142815			2014-Oct	2014										0	0	1	1	0	1
	e	Chen, Andrew C. H.; Davis, Christine M.; Kahler, Christopher W.; Kuerbis, Alexis N.; Covault, Jonathan; Kranzler, Henry R.; Morgenstern, Jon								5-HTTLPR Moderates Naltrexone and Psychosocial Treatment Responses in Heavy Drinking Men Who Have Sex with Men								ALCOHOLISM-CLINICAL AND EXPERIMENTAL RESEARCH				38	9			2362	2368		10.1111/acer.12492			2014-09-01	2014										1	0	0	1	0	1
	e	Harrison, Rosamund								Motivational Interviewing (MI) Compared to Conventional Education (CE) has Potential to Improving Oral Health Behaviors								JOURNAL OF EVIDENCE-BASED DENTAL PRACTICE				14	3			124	126		10.1016/j.jebdp.2014.07.012			2014-09-01	2014										1	0	0	0	0	1
	e	Saengtipbovorn, Saruta; Taneepanichskul, Surasak								Effectiveness of lifestyle change plus dental care (LCDC) program on improving glycemic and periodontal status in the elderly with type 2 diabetes								BMC ORAL HEALTH				14						72	10.1186/1472-6831-14-72			JUN 16 2014	2014										3	0	0	1	0	3
	e	Eakin, Michelle N.; Rand, Cynthia S.; Borrelli, Belinda; Bilderback, Andrew; Hovell, Mel; Riekert, Kristin A.					Borrelli, Belinda/0000-0002-0859-796X			Effectiveness of Motivational Interviewing to Reduce Head Start Children's Secondhand Smoke Exposure A Randomized Clinical Trial								AMERICAN JOURNAL OF RESPIRATORY AND CRITICAL CARE MEDICINE				189	12			1530	1537		10.1164/rccm.201404-0618OC			JUN 15 2014	2014										10	0	0	2	0	10
	e	Chen, A. C.; Davis, C. M.; Kahler, C.; Kuerbis, A. N.; Kranzler, H. R.; Morgenstern, J.								SEROTONIN TRANSPORTER 5-HTTLPR GENOTYPE MODERATES THE EFFECTS OF TREATMENT TO REDUCE HEAVY DRINKING IN A HIGH-FUNCTIONING COHORT								ALCOHOLISM-CLINICAL AND EXPERIMENTAL RESEARCH				38		SI	139	327A	327A				1	2014-06-01	2014						37th Annual Scientific Meeting of the Research-Society-on-Alcoholism (RSA) / 17th Congress of the International-Society-for-Biomedical-Research-on-Alcoholism (ISBRA)37th Annual Scientific Meeting of the Research-Society-on-Alcoholism (RSA) / 17th Congress of the International-Society-for-Biomedical-Research-on-Alcoholism (ISBRA)	JUN 21-25, 2014JUN 21-25, 2014	Res Soc Alcoholism; Int Soc Biomed Res AlcoholismRes Soc Alcoholism; Int Soc Biomed Res Alcoholism	Bellevue, WABellevue, WA	0	0	0	0	0	0
	e	Brostek, A M; Walsh, L J								Minimal intervention dentistry in general practice.								Oral health and dental management				13	2			285	94					2014-Jun	2014										1	0	0	0	0	1
	e	Jardine, Ellen; White, Valerie								Motivational interviewing for improving oral health, a commentary on two reviews.								Evidence-based dentistry				15	2			35	7		10.1038/sj.ebd.6401018			2014-Jun	2014										0	0	0	0	0	0
	e	Mitchell, Shannon H.; Overman, Pamela; Forrest, Jane L.					Overman, Pamela/0000-0002-1445-2943			CRITICAL THINKING IN PATIENT CENTERED CARE								JOURNAL OF EVIDENCE-BASED DENTAL PRACTICE				14				235	+		10.1016/j.jebdp.2014.04.002		S	2014-06-01	2014										0	0	0	0	0	0
	e	Montasem, Alexander; Brown, Stephen L.; Harris, Rebecca					Brown, Stephen/0000-0002-6142-0995			Subjective well-being in dentists: the role of intrinsic aspirations								COMMUNITY DENTISTRY AND ORAL EPIDEMIOLOGY				42	3			279	288		10.1111/cdoe.12084			2014-06-01	2014										0	0	0	0	0	0
	e	Di Minno, Alessandro; Spadarella, Gaia; Tufano, Antonella; Prisco, Domenico; Di Minno, Giovanni					Prisco, Domenico/0000-0002-7787-9610; Di Minno, Giovanni/0000-0003-4235-7166			Ensuring medication adherence with direct oral anticoagulant drugs Lessons from adherence with vitamin K antagonists (VKAs)								THROMBOSIS RESEARCH				133	5			699	704		10.1016/j.thromres.2014.01.016			MAY 2014	2014										12	0	0	2	0	12
	e	Batliner, Terrence; Fehringer, Karen A.; Tiwari, Tamanna; Henderson, William G.; Wilson, Anne; Brega, Angela G.; Albino, Judith								Motivational interviewing with American Indian mothers to prevent early childhood caries: study design and methodology of a randomized control trial								TRIALS				15						125	10.1186/1745-6215-15-125			APR 14 2014	2014										2	0	0	1	0	2
	e	Du Toit, Jonathan; Jain, Sameer; Montalli, Victor; Govender, Urvashnee					Montalli, Victor/0000-0002-1927-7718			Dental Students' Motivations for Their Career Choice: An International Investigative Report								JOURNAL OF DENTAL EDUCATION				78	4			605	613					2014-04-01	2014										2	0	0	0	0	2
	e	Dermen, Kurt H.; Ciancio, Sebastian G.; Fabiano, Jude A.					Dermen, Kurt/0000-0003-3055-578X			A Pilot Test of Motivational Oral Health Promotion With Alcohol-Dependent Inpatients								HEALTH PSYCHOLOGY				33	4			392	395		10.1037/a0033153			2014-04-01	2014										0	0	0	0	0	0
	e	Wagner, Y.; Greiner, S.; Heinrich-Weltzien, R.								Evaluation of an oral health promotion program at the time of birth on dental caries in 5-year-old children in Vorarlberg, Austria								COMMUNITY DENTISTRY AND ORAL EPIDEMIOLOGY				42	2			160	169		10.1111/cdoe.12072			2014-04-01	2014										7	0	0	2	0	7
	e	Goleman, Jane								Cultural Factors Affecting Behavior Guidance and Family Compliance								PEDIATRIC DENTISTRY				36	2			121	127					MAR-APR 2014	2014										0	0	0	0	0	0
	e	Law, Clarice S.; Karp, Jeffrey M.								Behavior Guidance Symposium Workshop B Report - Training Implications								PEDIATRIC DENTISTRY				36	2			154	157					MAR-APR 2014	2014										0	0	0	0	0	0
	e	Gao, Xiaoli; Lo, Edward Chin Man; Kot, Shirley Ching Ching; Chan, Kevin Chi Wai								Motivational Interviewing in Improving Oral Health: A Systematic Review of Randomized Controlled Trials								JOURNAL OF PERIODONTOLOGY				85	3			426	437		10.1902/jop.2013.130205			MAR 2014	2014										8	0	0	0	0	8
	e	Song, Ping; Li, Wei; Zhou, Quan								An outpatient antibacterial stewardship intervention during the journey to JCI accreditation								BMC PHARMACOLOGY & TOXICOLOGY				15						8	10.1186/2050-6511-15-8			FEB 26 2014	2014										1	0	0	0	0	1
	e	Weinstein, Philip; Milgrom, Peter; Riedy, Christine A.; Mancl, Lloyd A.; Garson, Gayle; Huebner, Colleen E.; Smolen, Darlene; Sutherland, Marilynn; Nykamp, Ann					Milgrom, Peter/0000-0003-0784-9181			Treatment fidelity of brief motivational interviewing and health education in a randomized clinical trial to promote dental attendance of low-income mothers and children: Community-Based Intergenerational Oral Health Study "Baby Smiles"								BMC ORAL HEALTH				14						15	10.1186/1472-6831-14-15			FEB 24 2014	2014										3	0	0	0	0	3
	e	Tavafian, Sedigheh Sadat; Jamshidi, Ahmad Reza; Mohammad, Kazem								Treatment of low back pain: randomized clinical trial comparing a multidisciplinary group-based rehabilitation program with oral drug treatment up to 12 months								INTERNATIONAL JOURNAL OF RHEUMATIC DISEASES				17	2			159	164		10.1111/1756-185X.12116			2014-02-01	2014										1	0	0	0	0	1
	e	Cascaes, Andreia Morales; Bielemann, Renata Moraes; Clark, Valerie Lyn; Barros, Aluisio J. D.				Barros, Aluisio/A-7417-2008; Morales Cascaes, Andreia/K-6964-2014	Barros, Aluisio/0000-0002-2022-8729;			Effectiveness of motivational interviewing at improving oral health: a systematic review								REVISTA DE SAUDE PUBLICA				48	1			142	153		10.1590/S0034-8910.2014048004616			2014-02-01	2014										3	0	0	1	1	4
	e	Curtin, Sharon; Trace, Anna; Ziada, Hassan; Crowley, Evelyn								Motivational interviewing for dental clinicians.								Journal of the Irish Dental Association				60	1			35	7					2014 Feb-Mar	2014										0	0	0	0	0	0
	e	한예슬; 배현숙; 조영식								The Effect of Oral Health Care Program Based on Motivational Interviewing			동기면담을 적용한 구강 관리 프로그램의 효과					Journal of Dental Hygiene Science	치위생과학회지			14	3			287	294					2014	2014										0	0	0	0	0	0
	e	Lukassen, Niels Bech; Pedersen, Annette; Nielsen, Annegrethe; Wahl, Christian; Sorensen, Elsebeth Korsgaard						Orngreen, R; Levinsen, KT		Digital Education With IT: How to Create Motivational and Inclusive Education in Blended Learning Environments Using Flipped Learning - A Study in Nurse Education								PROCEEDINGS OF THE 13TH EUROPEAN CONFERENCE ON E-LEARNING (ECEL 2014)		Proceedings on the European Conference of e-Learning						305	312					2014	2014						13th European Conference on e-Learning (ECEL)13th European Conference on e-Learning (ECEL)	OCT 30-31, 2014OCT 30-31, 2014		Aalborg Univ, Copenhagen, DENMARKAalborg Univ, Copenhagen, DENMARK	1	0	0	0	0	1
	e	Taylor, George W.; Stumpos, Madelyn L.; Kerschbaum, Wendy; Inglehart, Marita Rohr								Educating Dental Students About Diet-Related Behavior Change: Does Experiential Learning Work?								JOURNAL OF DENTAL EDUCATION				78	1			64	74					2014-01-01	2014										0	0	0	0	0	0
	e	ANISIMOVA E N; ANISIMOVA N YU; RABINOVICH S A; SIROTA N A								Method for motivational interviewing of dental patients in outpatient dental practice					RU2515749-C1	UNIV MOSC MED STOMATOLOGY																											0	0	0	0	0	0
	e	Vernon, Lance T.; Demko, Catherine A.; Webel, Allison R.; Mizumoto, Ryan M.								The feasibility, acceptance, and key features of a prevention-focused oral health education program for HIV plus adults								AIDS CARE-PSYCHOLOGICAL AND SOCIO-MEDICAL ASPECTS OF AIDS/HIV				26	6			763	768		10.1080/09540121.2013.845291			2014	2014										1	0	0	0	0	1
	e	Broughton, John R.; Maipi, Joyce Te H.; Person, Marie; Thomson, W. Murray; Morgaine, Kate C.; Tiakiwai, Sarah-Jane; Kilgour, Jonathan; Berryman, Kay; Lawrence, Herenia P.; Jamieson, Lisa M.				Jamieson, Lisa/M-5914-2014				Reducing disease burden and health inequalities arising from chronic disease among indigenous children: an early childhood caries intervention in Aotearoa/New Zealand								BMC PUBLIC HEALTH				13						1177	10.1186/1471-2458-13-1177			DEC 13 2013	2013										5	0	0	1	0	5
	e	Sepulveda, Ana R.; Wise, Caroline; Zabala, Maria; Todd, Gill; Treasure, Janet								Development and reliability of a Motivational Interviewing Scenarios Tool for Eating Disorders (MIST-ED) using a skills-based intervention among caregivers								EATING BEHAVIORS				14	4			432	436		10.1016/j.eatbeh.2013.07.010			DEC 2013	2013										1	0	0	1	0	1
	e	Bray, Kimberly Krust; Catley, Delwyn; Voelker, Marsha A.; Liston, Robin; Williams, Karen B.								Motivational Interviewing in Dental Hygiene Education: Curriculum Modification and Evaluation								JOURNAL OF DENTAL EDUCATION				77	12			1662	1669					DEC 2013	2013										2	0	0	0	0	2
	e	Lundahl, Brad; Moleni, Teena; Burke, Brian L.; Butters, Robert; Tollefson, Derrik; Butler, Christopher; Rollnick, Stephen					Butler, Christopher/0000-0002-0102-3453			Motivational interviewing in medical care settings: A systematic review and meta-analysis of randomized controlled trials								PATIENT EDUCATION AND COUNSELING				93	2			157	168		10.1016/j.pec.2013.07.012			2013-11-01	2013										63	1	0	10	3	64
	e	Niesten, Dominique; van Mourik, Krista; van der Sanden, Wil				Sanden, W.J.M./L-4621-2015				The impact of frailty on oral care behavior of older people: a qualitative study								BMC ORAL HEALTH				13						61	10.1186/1472-6831-13-61			NOV 1 2013	2013										3	0	0	0	0	3
	e	Balappanavar, Aswini Y.; Sardana, Varun; Gupta, Puneet								Nationwide Survey of Fifth-Year Dental Students' Perceptions About Tobacco Prevention, Control, and Curriculum in India								JOURNAL OF DENTAL EDUCATION				77	10			1384	1393					OCT 2013	2013										0	0	0	0	0	0
	e	Murphy, Marie; Porter, Jessie; Yusuf, Huda; Ntouva, Antiopi; Newton, Tim; Kolliakou, Anna; Crawley, Helen; Tsakos, Georgios; Pikhart, Hynek; Watt, Richard G.					Pikhart, Hynek/0000-0001-5277-4049			Considerations and lessons learned from designing a motivational interviewing obesity intervention for young people attending dental practices: A study protocol paper								CONTEMPORARY CLINICAL TRIALS				36	1			126	134		10.1016/j.cct.2013.06.016			2013-09-01	2013										0	0	0	0	0	0
	e	Anisimova, N.; Anisimova, E.; Rabinovich, S.; Sirota, N.								Method of motivational interviewing in dental practice								PSYCHOTHERAPY AND PSYCHOSOMATICS				82			14	4	4				1	2013-09-01	2013						22nd World Congress on Psychosomatic Medicine22nd World Congress on Psychosomatic Medicine	SEP, 2013SEP, 2013		Lisboa, PORTUGALLisboa, PORTUGAL	0	0	0	0	0	0
	e	Milgrom, Peter; Riedy, Christine A.; Weinstein, Philip; Mancl, Lloyd A.; Garson, Gayle; Huebner, Colleen E.; Smolen, Darlene; Sutherland, Marilynn					Milgrom, Peter/0000-0003-0784-9181			Design of a community-based intergenerational oral health study: "Baby Smiles"								BMC ORAL HEALTH				13						38	10.1186/1472-6831-13-38			AUG 6 2013	2013										5	0	0	2	0	5
	e	Watson, Judith M.; Fayter, Debra; Mdege, Noreen; Stirk, Lisa; Sowden, Amanda J.; Godfrey, Christine					Watson, Jude/0000-0003-0694-3854; Mdege, Noreen/0000-0003-3189-3473; Godfrey, Christine/0000-0001-6290-5532			Interventions for alcohol and drug problems in outpatient settings: A systematic review								DRUG AND ALCOHOL REVIEW				32	4			356	367		10.1111/dar.12037			2013-07-01	2013										4	0	0	3	0	4
	e	Cortina, Sandra; Somers, Maxx; Rohan, Jennifer M.; Drotar, Dennis								Clinical Effectiveness of Comprehensive Psychological Intervention for Nonadherence to Medical Treatment: A Case Series								JOURNAL OF PEDIATRIC PSYCHOLOGY				38	6	SI		649	663		10.1093/jpepsy/jss175			2013-07-01	2013										3	0	0	0	1	4
	e	Burris, Jessica L.; Perez, Cristina; Evans, Daniel R.; Carlson, Charles R.								A Preliminary Study of Cigarette Smoking in Female Orofacial Pain Patients								BEHAVIORAL MEDICINE				39	3			73	79		10.1080/08964289.2012.731439			JUL 1 2013	2013										0	0	0	0	0	0
	e	Greenley, Rachel N.; Kunz, Jennifer H.; Walter, Jennifer; Hommel, Kevin A.								Practical Strategies for Enhancing Adherence to Treatment Regimen in Inflammatory Bowel Disease								INFLAMMATORY BOWEL DISEASES				19	7			1534	1545		10.1097/MIB.0b013e3182813482			2013-06-01	2013										8	0	0	3	0	8
	e	Curtin, S.; Trace, A.								Exploring motivational interviewing and its philosophical alignment to an undergraduate behavioural science programme in dentistry								EUROPEAN JOURNAL OF DENTAL EDUCATION				17	2			83	87		10.1111/eje.12009			MAY 2013	2013										0	0	0	0	0	0
	e	Judah, Gaby; Gardner, Benjamin; Aunger, Robert				Gardner, Benjamin/C-1565-2008;	Gardner, Benjamin/0000-0003-1223-5934; Judah, Gabrielle/0000-0003-3322-9760			Forming a flossing habit: An exploratory study of the psychological determinants of habit formation								BRITISH JOURNAL OF HEALTH PSYCHOLOGY				18	2			338	353		10.1111/j.2044-8287.2012.02086.x			MAY 2013	2013										13	0	0	2	0	13
i		Brand, V. S.; Bray, K. K.; MacNeill, S.; Catley, D.; Williams, K.								Impact of single-session motivational interviewing on clinical outcomes following periodontal maintenance therapy								INTERNATIONAL JOURNAL OF DENTAL HYGIENE				11	2			134	141		10.1111/idh.12012			MAY 2013	2013										10	0	0	3	1	10
	e	Wall, Kristin M.; Vwalika, Bellington; Haddad, Lisa; Khu, Naw H.; Vwalika, Cheswa; Kilembe, William; Chomba, Elwyn; Stephenson, Rob; Kleinbaum, David; Nizam, Azhar; Brill, Ilene; Tichacek, Amanda; Allen, Susan								Impact of Long-Term Contraceptive Promotion on Incident Pregnancy: A Randomized Controlled Trial Among HIV-Positive Couples in Lusaka, Zambia								JAIDS-JOURNAL OF ACQUIRED IMMUNE DEFICIENCY SYNDROMES				63	1			86	95		10.1097/QAI.0b013e31827ee19c			MAY 1 2013	2013						Conference on AIDS VaccineConference on AIDS Vaccine	SEP 09-12, 2012SEP 09-12, 2012		Boston, MABoston, MA	9	0	0	3	0	9
	e	Gao, Xiaoli; Lo, Edward Chin Man; McGrath, Colman; Ho, Samuel Mun Yin				Ho, Samuel M.Y./D-2454-2014	Ho, Samuel M.Y./0000-0001-7803-1657			Innovative interventions to promote positive dental health behaviors and prevent dental caries in preschool children: study protocol for a randomized controlled trial								TRIALS				14						118	10.1186/1745-6215-14-118			APR 30 2013	2013										3	0	0	1	0	3
	e	Neff, James Alan; Walters, Scott T.; Braitman, Abby L.; Kelley, Michelle L.; Paulson, James F.; Brickhouse, Tegwyn H.; Gunsolley, John C.; Darby, Michele L.; Lemaster, Margaret F.; Vandersluis, J. Patrick; Walsh, Margaret M.					Braitman, Abby/0000-0003-2259-1094			A brief motivational intervention for heavy alcohol use in dental practice settings: Rationale and development								JOURNAL OF HEALTH PSYCHOLOGY				18	4			542	553		10.1177/1359105312452314			2013-04-01	2013										2	0	0	0	0	2
	e	Askarian, Mehrdad; Danaei, Mina; Vakili, Veda								Knowledge, Attitudes, and Practices Regarding Pandemic H1N1 Influenza Among Medical and Dental Residents and Fellowships in Shiraz, Iran.								International journal of preventive medicine				4	4			396	403					2013-Apr	2013										1	0	0	0	0	1
	e	Arrow, Peter; Raheb, Joseph; Miller, Margaret					arrow, peter/0000-0003-1647-2128			Brief oral health promotion intervention among parents of young children to reduce early childhood dental decay								BMC PUBLIC HEALTH				13						245	10.1186/1471-2458-13-245			MAR 20 2013	2013										7	0	0	1	0	7
	e	Nagle, Cate; Skouteris, Helen; Morris, Heather; Nankervis, Alison; Rasmussen, Bodil; Mayall, Peter; Kennedy, Richard L.								Primary prevention of gestational diabetes for women who are overweight and obese: a randomised controlled trial								BMC PREGNANCY AND CHILDBIRTH				13						65	10.1186/1471-2393-13-65			MAR 13 2013	2013										4	1	0	1	0	5
	e	Cook, Paul F.; Richardson, Gloria; Wilson, Anne								Motivational interviewing training to promote Head Start children's adherence to oral health care recommendations: results of a program evaluation								JOURNAL OF PUBLIC HEALTH DENTISTRY				73	2			147	150		10.1111/j.1752-7325.2012.00357.x			SPR 2013	2013										1	0	0	0	0	1
	e	Houston, Thomas K.; DeLaughter, Kathryn L.; Ray, Midge N.; Gilbert, Gregg H.; Allison, Jeroan J.; Kiefe, Catarina I.; Volkman, Julie E.		Natl Dent PBRN Collaborative Grp		Houston, Thomas/F-2469-2013;	Allison, Jeroan/0000-0003-4472-2112			Cluster-randomized trial of a web-assisted tobacco quality improvement intervention of subsequent patient tobacco product use: a National Dental PBRN study								BMC ORAL HEALTH				13						13	10.1186/1472-6831-13-13			FEB 23 2013	2013										2	0	0	0	0	2
	e	Schoonheim-Klein, M.; Gresnigt, C.; van der Velden, U.								Influence of dental education in motivational interviewing on the efficacy of interventions for smoking cessation								EUROPEAN JOURNAL OF DENTAL EDUCATION				17	1			e28	e33		10.1111/j.1600-0579.2012.00755.x			2013-02-01	2013										4	0	0	1	1	5
	e	Lopez, Laureen M; Tolley, Elizabeth E; Grimes, David A; Chen, Mario; Stockton, Laurie L								Theory-based interventions for contraception.								The Cochrane database of systematic reviews				8				CD007249	CD007249		10.1002/14651858.CD007249.pub4			2013 Aug 07	2013										0	0	0	0	0	0
	e	Leistner, Stefanie; Michelson, Georg; Laumeier, Inga; Ahmadi, Michael; Smyth, Maureen; Nieweler, Gabriele; Doehner, Wolfram; Sobesky, Jan; Fiebach, Jochen B.; Marx, Peter; Busse, Otto; Koehler, Friedrich; Poppert, Holger; Wimmer, Martin L. J.; Knoll, Thomas; Von Weitzel-Mudersbach, Paul; Audebert, Heinrich J.					Fiebach, Jochen B./0000-0002-7936-6958			Intensified secondary prevention intending a reduction of recurrent events in TIA and minor stroke patients (INSPiRE-TMS): a protocol for a randomised controlled trial								BMC NEUROLOGY				13						11	10.1186/1471-2377-13-11			JAN 24 2013	2013										4	0	0	0	0	4
	e	Lopez, Laureen M; Steiner, Markus; Grimes, David A; Hilgenberg, Deborah; Schulz, Kenneth F								Strategies for communicating contraceptive effectiveness.								The Cochrane database of systematic reviews				4				CD006964	CD006964		10.1002/14651858.CD006964.pub3			2013 Apr 30	2013										0	0	0	0	0	0
	e	Cohen, Lawrence J; Sclar, David A								MAOIs: issues in treatment adherence and rates of treatment failure.								The Journal of clinical psychiatry				74	1			e02	e02		10.4088/JCP.11096tx7c			2013-Jan	2013										0	0	0	0	0	0
	e	배수명; 신보미; 신선정								A Qualitative Study on the Change Process of Oral Health Behaviors Using the Stages of Change and Motivational Components			변화단계 및 동기요소를 이용한 구강건강행동 변화 과정에 대한질적 연구					Journal of Dental Hygiene Science	치위생과학회지			13	4			449	460					2013	2013										0	0	0	0	0	0
	e	Lopez, Laureen M.; Tolley, Elizabeth E.; Grimes, David A.; Chen, Mario; Stockton, Laurie L.								Theory-based interventions for contraception								COCHRANE DATABASE OF SYSTEMATIC REVIEWS					8					CD007249	10.1002/14651858.CD007249.pub4			2013	2013										6	0	0	1	0	6
	e	Lopez, Laureen M.; Steiner, Markus; Grimes, David A.; Hilgenberg, Deborah; Schulz, Kenneth F.								Strategies for communicating contraceptive effectiveness								COCHRANE DATABASE OF SYSTEMATIC REVIEWS					4					UNSP CD006964	10.1002/14651858.CD006964.pub3			2013	2013										3	0	0	0	0	3
	e	Suresh, Ruby; Jones, Katharine C.; Timothy, Jonathan; Asimakopoulou, Koula								An exploratory study into whether self-monitoring improves adherence to daily flossing among dental patients								JOURNAL OF PUBLIC HEALTH DENTISTRY				72	1			1	7		10.1111/j.1752-7325.2011.00274.x			WIN 2012	2012										8	0	0	0	0	8
	e	Halvari, Anne E. Munster; Halvari, Hallgeir; Bjornebekk, Gunnar; Deci, Edward L.								Self-Determined Motivational Predictors of Increases in Dental Behaviors, Decreases in Dental Plaque, and Improvement in Oral Health: A Randomized Clinical Trial								HEALTH PSYCHOLOGY				31	6			777	788		10.1037/a0027062			2012-11-01	2012										12	0	0	5	0	12
	e	Harrison, R. L.; Veronneau, J.; Leroux, B.				Leroux, Brian/H-2254-2015;	Harrison, Rosamund/0000-0003-1467-6231			Effectiveness of Maternal Counseling in Reducing Caries in Cree Children								JOURNAL OF DENTAL RESEARCH				91	11			1032	1037		10.1177/0022034512459758			2012-11-01	2012										13	0	0	3	1	13
	e	DeBate, R. D.; Cragun, D.; Gallentine, A. A.; Severson, H. H.; Shaw, T.; Cantwell, C.; Christiansen, S.; Koerber, A.; Hendricson, W.; Tomar, S. L.; Brown, K. McCormack; Tedesco, L. A.					Cragun, Deborah/0000-0002-3620-2857			Evaluate, assess, treat: development and evaluation of the EAT framework to increase effective communication regarding sensitive oral-systemic health issues								EUROPEAN JOURNAL OF DENTAL EDUCATION				16	4			232	238		10.1111/j.1600-0579.2012.00747.x			2012-11-01	2012										7	0	0	2	0	7
	e	Johannsen, A.; Bolander-Laksov, K.; Bjurshammar, N.; Nordgren, B.; Friden, C.; Hagstromer, M.					Friden, Cecilia/0000-0002-6989-719X; Hagstromer, Maria/0000-0002-4607-8677; Bolander Laksov, Klara/0000-0002-3345-3810			Enhancing meaningful learning and self-efficacy through collaboration between dental hygienist and physiotherapist students - a scholarship project								INTERNATIONAL JOURNAL OF DENTAL HYGIENE				10	4			270	276		10.1111/j.1601-5037.2011.00539.x			2012-11-01	2012										1	0	0	0	0	1
	e	Munster Halvari, Anne E; Halvari, Hallgeir; Bjornebekk, Gunnar; Deci, Edward L								Self-determined motivational predictors of increases in dental behaviors, decreases in dental plaque, and improvement in oral health: a randomized clinical trial.								Health psychology : official journal of the Division of Health Psychology, American Psychological Association				31	6			777	88		10.1037/a0027062			2012-Nov	2012										0	0	0	0	0	0
	e	Edvardsson, Kristina; Ivarsson, Anneli; Garvare, Rickard; Eurenius, Eva; Lindkvist, Marie; Mogren, Ingrid; Small, Rhonda; Nystrom, Monica E.					Ivarsson, Anneli/0000-0001-8944-2558			Improving child health promotion practices in multiple sectors - outcomes of the Swedish Salut Programme								BMC PUBLIC HEALTH				12						920	10.1186/1471-2458-12-920			OCT 30 2012	2012										10	0	0	0	0	10
	e	Newton, Jonathon Timothy								Interdisciplinary health promotion: a call for theory-based interventions drawing on the skills of multiple disciplines								COMMUNITY DENTISTRY AND ORAL EPIDEMIOLOGY				40		SI		49	54		10.1111/j.1600-0528.2012.00720.x		2	OCT 2012	2012										1	0	0	0	1	2
i		Stenman, Jane; Lundgren, Jesper; Wennstrom, Jan L.; Ericsson, Jessica S.; Abrahamsson, Kajsa H.								A single session of motivational interviewing as an additive means to improve adherence in periodontal infection control: a randomized controlled trial								JOURNAL OF CLINICAL PERIODONTOLOGY				39	10			947	954		10.1111/j.1600-051X.2012.01926.x			OCT 2012	2012										10	0	0	3	1	10
	e	Lalic, M.; Aleksic, E.; Gajic, M.; Milic, J.; Malesevic, D.								Does oral health counseling effectively improve oral hygiene of orthodontic patients?								EUROPEAN JOURNAL OF PAEDIATRIC DENTISTRY				13	3			181	186					2012-09-01	2012										4	0	0	1	0	4
	e	Ueno, Masayuki; Shinada, Kayoko; Zaitsu, Takashi; Yokoyama, Sayaka; Kawaguchi, Yoko								Effects of an oral health education program targeting oral malodor prevention in Japanese senior high school students								ACTA ODONTOLOGICA SCANDINAVICA				70	5			426	431		10.3109/00016357.2011.634834			2012-09-01	2012										2	0	0	0	0	2
	e	Johannsen, Annsofi; Westergren, Albert; Johannsen, Gunnar				Westergren, Albert/G-8165-2014	Westergren, Albert/0000-0003-4820-6203			Dental implants from the patients perspective: Transition from tooth loss, through amputation to implants - negative and positive trajectories								JOURNAL OF CLINICAL PERIODONTOLOGY				39	7			681	687		10.1111/j.1600-051X.2012.01893.x			2012-07-01	2012										6	0	0	0	0	6
	e	Carpenter, Kelly M.; Carlini, Beatriz H.; Painter, Ian; Mikko, A. Tasha; Stoner, Susan A.					Painter, Ian/0000-0001-7643-1200			Refer2Quit: Impact of Web-based skills training on tobacco interventions and quitline referrals								JOURNAL OF CONTINUING EDUCATION IN THE HEALTH PROFESSIONS				32	3			187	195		10.1002/chp.21144			SUM 2012	2012										2	0	0	0	0	2
	e	Vlaar, Everlina M. A.; van Valkengoed, Irene G. M.; Nierkens, Vera; Nicolaou, Mary; Middelkoop, Barend J. C.; Stronks, Karien				van Valkengoed, Irene/B-2974-2013				Feasibility and effectiveness of a targeted diabetes prevention program for 18 to 60-year-old South Asian migrants: design and methods of the DH!AAN study								BMC PUBLIC HEALTH				12						371	10.1186/1471-2458-12-371			MAY 23 2012	2012										13	0	0	4	0	13
	e	Gray, Laura J.; Khunti, Kamlesh; Williams, Sian; Goldby, Stephanie; Troughton, Jacqui; Yates, Thomas; Gray, Alastair; Davies, Melanie J.		Let's Prevent Collaborators			Khunti, Kamlesh/0000-0003-2343-7099; Davies, Melanie/0000-0002-9987-9371			Let's prevent diabetes: study protocol for a cluster randomised controlled trial of an educational intervention in a multi-ethnic UK population with screen detected impaired glucose regulation								CARDIOVASCULAR DIABETOLOGY				11						56	10.1186/1475-2840-11-56			MAY 20 2012	2012										10	0	0	4	0	10
	e	Merrick, Jessica; Chong, Alwin; Parker, Eleanor; Roberts-Thomson, Kaye; Misan, Gary; Spencer, John; Broughton, John; Lawrence, Herenia; Jamieson, Lisa				Jamieson, Lisa/M-5914-2014				Reducing disease burden and health inequalities arising from chronic disease among Indigenous children: an early childhood caries intervention								BMC PUBLIC HEALTH				12						323	10.1186/1471-2458-12-323			MAY 2 2012	2012										8	0	0	1	0	8
	e	Hirsch, Gary B.; Edelstein, Burton L.; Frosh, Marcy; Anselmo, Theresa								A Simulation Model for Designing Effective Interventions in Early Childhood Caries								PREVENTING CHRONIC DISEASE				9						110219	10.5888/pcd9.110219			MAR 2012	2012										1	0	0	0	0	1
	e	Andriulo, Daniela						Chova, LG; Martinez, AL; Torres, IC		(NO) BARRIERS TO LEARNING: A CASE STUDY OF DYSLEXIC STUDENT AND AVIATION ENGLISH								INTED2012: INTERNATIONAL TECHNOLOGY, EDUCATION AND DEVELOPMENT CONFERENCE		INTED Proceedings						391	395					2012	2012						6th International Conference of Technology, Education and Development (INTED)6th International Conference of Technology, Education and Development (INTED)	MAR 05-07, 2012MAR 05-07, 2012		Valencia, SPAINValencia, SPAIN	0	0	0	0	0	0
	e	Hirsch, Gary B; Edelstein, Burton L; Frosh, Marcy; Anselmo, Theresa								A simulation model for designing effective interventions in early childhood caries.								Preventing chronic disease				9				E66	E66					2012	2012										11	0	0	6	0	11
	e	Shamani, Saeed; Jansson, Leif								Oral hygiene behaviour change during the nonsurgical periodontal treatment phase.								The open dentistry journal				6				190	6		10.2174/1874210601206010190			2012	2012										3	0	0	1	1	3
	e	Patrick, Megan E.; Maggs, Jennifer L.; Cooper, M. Lynne; Lee, Christine M.				Patrick, Megan/K-5518-2013	Patrick, Megan/0000-0003-3594-4944			Measurement of Motivations For and Against Sexual Behavior								ASSESSMENT				18	4			502	516		10.1177/1073191110372298			DEC 2011	2011										9	0	0	3	0	9
	e	Godard, Antoine; Dufour, Thomas; Jeanne, Sylvie								Application of self-regulation theory and motivational interview for improving oral hygiene: a randomized controlled trial								JOURNAL OF CLINICAL PERIODONTOLOGY				38	12			1099	1105		10.1111/j.1600-051X.2011.01782.x			DEC 2011	2011										8	0	0	4	1	8
	e	Warpeha, Walter S Jr								Expanding prosthodontic services to the older patient in dental practices.								Northwest dentistry				90	6			21	4					2011 Nov-Dec	2011										1	0	0	0	0	1
	e	Marhefka, Stephanie L.; Valentin, Cidna R.; Pinto, Rogerio M.; Demetriou, Nicole; Wiznia, Andrew; Mellins, Claude Ann								I feel like I'm carrying a weapon. Information and motivations related to sexual risk among girls with perinatally acquired HIV								AIDS CARE-PSYCHOLOGICAL AND SOCIO-MEDICAL ASPECTS OF AIDS/HIV				23	10			1321	1328		10.1080/09540121.2010.532536			2011	2011										11	0	0	3	0	11
	e	Ismail, Amid I.; Ondersma, Steven; Jedele, Jenefer M. Willem; Little, Roderick J.; Lepkowski, James M.								Evaluation of a brief tailored motivational intervention to prevent early childhood caries								COMMUNITY DENTISTRY AND ORAL EPIDEMIOLOGY				39	5			433	448		10.1111/j.1600-0528.2011.00613.x			OCT 2011	2011										23	0	0	6	2	24
	e	Weinstein, Phil								Motivational interviewing concepts and the relationship to risk management and patient counseling.								Journal of the California Dental Association				39	10			742	5					2011-Oct	2011										5	0	0	0	0	5
	e	Moshkovska, Tetyana; Stone, Margaret A.; Smith, Roger M.; Bankart, John; Baker, Richard; Mayberry, John F.					Mayberry, John/0000-0002-4117-8740; Baker, Richard/0000-0002-9215-0086			Impact of a Tailored Patient Preference Intervention in Adherence to 5-Aminosalicylic Acid Medication in Ulcerative Colitis: Results from an Exploratory Randomized Controlled Trial								INFLAMMATORY BOWEL DISEASES				17	9			1874	1881		10.1002/ibd.21570			2011-09-01	2011										21	0	0	4	0	21
	e	Shetty, Vivek; Murphy, Debra A.; Zigler, Corwin; Yamashita, Dennis-Duke R.; Belin, Thomas R.								Randomized Controlled Trial of Personalized Motivational Interventions in Substance Using Patients With Facial Injuries								JOURNAL OF ORAL AND MAXILLOFACIAL SURGERY				69	9			2396	2411		10.1016/j.joms.2010.12.040			2011-09-01	2011										11	0	0	4	0	11
	e	Roberts, David L.; Fredrick, Megan M.; Carr, Heather N.; Velligan, Dawn I.								Interventions to improve oral medication adherence in psychosis: the role of adherence measurement								NEUROPSYCHIATRY				1	4			361	369		10.2217/NPY.11.37			2011-08-01	2011										0	0	0	0	0	0
	e	Smith, P. A.; Themessl-Huber, M.; Akbar, T.; Richards, D.; Freeman, R.								What motivates dentists to work in prisons? A qualitative exploration								BRITISH DENTAL JOURNAL				211	4			1	U10	e7	10.1038/sj.bdj.2011.682			2011-08-01	2011										1	0	0	0	0	1
	e	Hancocks, Stephen								Summary of: What motivates dentists to work in prisons? A qualitative exploration								BRITISH DENTAL JOURNAL				211	4			176	177		10.1038/sj.bdj.2011.679			2011-08-01	2011										0	0	0	0	0	0
	e	Marrazzo, Jeanne M.; Thomas, Katherine K.; Ringwood, Kathleen								A behavioural intervention to reduce persistence of bacterial vaginosis among women who report sex with women: results of a randomised trial								SEXUALLY TRANSMITTED INFECTIONS				87	5			399	405		10.1136/sti.2011.049213			2011-08-01	2011										15	0	0	8	0	15
	e	Blinkhorn, A S								Summary of: what motivates dentists to work in prisons? A qualitative exploration.								British dental journal				211	4			176	7		10.1038/sj.bdj.2011.679			2011 Aug 26	2011										0	0	0	0	0	0
	e	Duque, Andrés; Cuartas, Carolina; Muñoz, Carolina; Salazar, Claudia; Sánchez, Yaneth								Nivel de conocimiento sobre enfermedad periodontal en una muestra de empleados en Medellín	Level of knowledge about periodontal disease in a sample of employees in Medellin							CES Odontología				24	2			43	47					2011-07	2011										0	0	0	0	0	0
	e	Parlani, Swapnil; Tripathi, Arvind; Singh, Saumyendra Vikram								Increasing the prosthodontic awareness of an aging Indian rural population.								Indian journal of dental research : official publication of Indian Society for Dental Research				22	3			367	70		10.4103/0970-9290.87054			2011 May-Jun	2011										1	0	0	1	1	1
	e	Clifton, Andrew; Tosh, Graeme; Khokhar, Waqqas; Jones, Hannah; Wells, Nicola				Clifton, Andrew/G-9274-2011;	Clifton, Andrew/0000-0002-0365-8217			Oral Health Advice for People With Serious Mental Illness								SCHIZOPHRENIA BULLETIN				37	3			464	465		10.1093/schbul/sbq169			MAY 2011	2011										3	0	0	1	1	4
	e	Rosseel, J. P.; Jacobs, J. E.; Hilberink, S. R.; Maassen, I. M.; Segaar, D.; Plasschaert, A. J. M.; Grol, R. P. T. M.				Grol, Richard/C-8523-2013; Jacobs, J.E./L-4405-2015				Experienced barriers and facilitators for integrating smoking cessation advice and support into daily dental practice. A short report								BRITISH DENTAL JOURNAL				210	7			1	4		10.1038/sj.bdj.2011.241			2011-04-01	2011										5	0	0	1	0	5
	e	Rosseel, J. P.; Jacobs, J. E.; Hilberink, S. R.; Maassen, I. M.; Segaar, D.; Plasschaert, A. J. M.; Grol, R. P. T. M.				Grol, Richard/C-8523-2013; Jacobs, J.E./L-4405-2015				Summary of: Experienced barriers and facilitators for integrating smoking cessation advice and support into daily dental practice. A short report								BRITISH DENTAL JOURNAL				210	7			312	313		10.1038/sj.bdj.2011.264			2011-04-01	2011										0	0	0	0	0	0
	e	Spirito, Anthony; Sindelar-Manning, Holly; Colby, Suzanne M.; Barnett, Nancy P.; Lewander, William; Rohsenow, Damaris J.; Monti, Peter M.								Individual and Family Motivational Interventions for Alcohol-Positive Adolescents Treated in an Emergency Department Results of a Randomized Clinical Trial								ARCHIVES OF PEDIATRICS & ADOLESCENT MEDICINE				165	3			269	274		10.1001/archpediatrics.2010.296			MAR 2011	2011										33	0	0	13	2	33
	e	Carvalho, Fernanda T.; Goncalves, Tonantzin R.; Faria, Evelise R.; Shoveller, Jean A.; Piccinini, C. A.; Ramos, Mauro C.; Medeiros, Lidia R. F.								Behavioral interventions to promote condom use among women living with HIV								COCHRANE DATABASE OF SYSTEMATIC REVIEWS					9					CD007844	10.1002/14651858.CD007844.pub2			2011	2011										6	0	0	0	0	6
	e	Kam, Angeniet E.; Blee, Gerda J.						Chova, LG; Torres, IC; Martinez, AL		LEARNING TO PRESENT: AN EVALUATION OF THE PRESENTATION LAB, AN ONLINE LEARNING ENVIRONMENT FOR ORAL PRESENTATIONS								INTED2011: 5TH INTERNATIONAL TECHNOLOGY, EDUCATION AND DEVELOPMENT CONFERENCE								821	830					2011	2011						5th International Technology, Education and Development Conference (INTED)5th International Technology, Education and Development Conference (INTED)	MAR 07-09, 2011MAR 07-09, 2011		Valencia, SPAINValencia, SPAIN	0	0	0	0	0	0
	e	Hernandez, Todd A.								Promoting Speaking Proficiency through Motivation and Interaction: The Study Abroad and Classroom Learning Contexts								FOREIGN LANGUAGE ANNALS				43	4			650	670		10.1111/j.1944-9720.2010.01107.x			WIN 2010	2010										4	0	0	0	0	4
	e	Hinz, Jessica G.								Teaching Dental Students Motivational Interviewing Techniques: Analysis of a Third-Year Class Assignment								JOURNAL OF DENTAL EDUCATION				74	12			1351	1356					DEC 2010	2010										9	0	0	1	0	9
	e	Brcic, Jelena								Motivational profile of astronauts at the International Space Station								ACTA ASTRONAUTICA				67	2016-10-09			1110	1115		10.1016/j.actaastro.2010.06.044			NOV-DEC 2010	2010						60th International Astronautical Congress60th International Astronautical Congress	OCT 12-16, 2009OCT 12-16, 2009		Daejeon, SOUTH KOREADaejeon, SOUTH KOREA	4	0	0	1	0	4
i		Jonsson, Birgitta; Ohrn, Kerstin; Lindberg, Per; Oscarson, Nils				Jonsson, Birgitta/H-3671-2011;	Jonsson, Birgitta/0000-0002-7781-8527			Evaluation of an individually tailored oral health educational programme on periodontal health								JOURNAL OF CLINICAL PERIODONTOLOGY				37	10			912	919		10.1111/j.1600-051X.2010.01590.x			OCT 2010	2010										22	0	0	5	2	23
	e	Gonseth, Semira; Abarca, Marcelo; Madrid, Carlos; Cornuz, Jacques				Gonseth, Semira/G-4520-2013				A pilot study combining individual-based smoking cessation counseling, pharmacotherapy, and dental hygiene intervention								BMC PUBLIC HEALTH				10						348	10.1186/1471-2458-10-348			JUN 17 2010	2010										6	0	0	1	0	6
	e	Fairlie, A. M.; Fernandez, A. C.; McGeary, J.; Wood, M. D.								DO OPRM1 AND GABRA2 SNPS MODERATE THE EFFECTS OF BRIEF MOTIVATIONAL OR PARENT-BASED INTERVENTIONS FOR COLLEGE STUDENT ALCOHOL INVOLVEMENT?								ALCOHOLISM-CLINICAL AND EXPERIMENTAL RESEARCH				34	6			227A	227A				2	2010-06-01	2010						33rd Annual Meeting of the Research-Society-on-Alcoholism33rd Annual Meeting of the Research-Society-on-Alcoholism	JUN 26-30, 2010JUN 26-30, 2010	Res Soc AlcoholismRes Soc Alcoholism	San Antonio, TXSan Antonio, TX	0	0	0	0	0	0
	e	Harrison, Rosamund; Veronneau, Jacques; Leroux, Brian				Leroux, Brian/H-2254-2015;	Harrison, Rosamund/0000-0003-1467-6231			Design and implementation of a dental caries prevention trial in remote Canadian Aboriginal communities								TRIALS				11						54	10.1186/1745-6215-11-54			MAY 13 2010	2010										7	0	0	2	0	7
	e	Outlaw, Angulique Y.; Naar-King, Sylvie; Parsons, Jeffrey T.; Green-Jones, Monique; Janisse, Heather; Secord, Elizabeth								Using Motivational Interviewing in HIV Field Outreach With Young African American Men Who Have Sex With Men: A Randomized Clinical Trial								AMERICAN JOURNAL OF PUBLIC HEALTH				100				S146	S151		10.2105/AJPH.2009.166991		1	2010	2010										18	0	0	4	0	18
	e	Cosio, David; Heckman, Timothy G.; Anderson, Timothy; Heckman, Bernadette D.; Garske, John; McCarthy, John								Telephone-Administered Motivational Interviewing to Reduce Risky Sexual Behavior in HIV-Infected Rural Persons: A Pilot Randomized Clinical Trial								SEXUALLY TRANSMITTED DISEASES				37	3			140	146		10.1097/OLQ.0b013e3181c18975			MAR 2010	2010										19	0	0	6	0	19
	e	Ramseier, Christoph A.; Warnakulasuriya, Saman; Needleman, Ian G.; Gallagher, Jennifer E.; Lahtinen, Aira		2nd European Workshops Posistion		Casals, Elias/B-8965-2011; Almoayad, Fatmah/A-9961-2012; Matthaios, Nikolaos/H-4455-2012; Gallagher, Jennifer/F-9019-2013; walter, clemens/H-3353-2011; Jacobs, J.E./L-4405-2015;	Mattheos, Nikos/0000-0001-7358-7496			Consensus Report: 2(nd) European Workshop on Tobacco Use Prevention and Cessation for Oral Health Professionals								INTERNATIONAL DENTAL JOURNAL				60	1			3	6		10.1922/IDJ_2531Ramseier04			2010-02-01	2010										33	0	0	2	1	33
	e	Crail, Jon; Lahtinen, Aira; Beck-Mannagetta, Johann; Benzian, Habib; Enmark, Birgitta; Jenner, Tony; Knevel, Ron; Lulic, Martina; Wickholm, Seppo								Role and models for compensation of tobacco use prevention and cessation by oral health professionals								INTERNATIONAL DENTAL JOURNAL				60	1			73	79		10.1922/IDJ_2536-Lahtinen08			2010-02-01	2010										2	0	0	0	0	2
	e	Hay, Phillipa J; Claudino, Angelica Medeiros								Bulimia nervosa.								BMJ clinical evidence				2010										2010 Jul 19	2010										0	0	0	0	0	0
	e	Watt, Richard G								Motivational interviewing may be effective in dental setting.								Evidence-based dentistry				11	1			13	13		10.1038/sj.ebd.6400702			2010	2010										5	0	0	0	0	5
	e	Yeung, C Albert								Motivational interviewing in an oral health promotion programme.								Evidence-based dentistry				11	1			14	5		10.1038/sj.ebd.6400703			2010	2010										5	0	0	2	1	5
	e	Freudenthal, Jacqueline J; Bowen, Denise M								Motivational interviewing to decrease parental risk-related behaviors for early childhood caries.								Journal of dental hygiene : JDH / American Dental Hygienists' Association				84	1			29	34					2010	2010										20	0	0	2	1	20
	e	Croffoot, Connie; Krust Bray, Kimberly; Black, Marsha A; Koerber, Anne								Evaluating the effects of coaching to improve motivational interviewing skills of dental hygiene students.								Journal of dental hygiene : JDH / American Dental Hygienists' Association				84	2			57	64					2010	2010										9	0	0	1	0	9
	e	Hedman, Eva; Riis, Ulla; Gabre, Pia								The Impact of Behavioural Interventions on Young People's Attitudes Toward Tobacco Use								ORAL HEALTH & PREVENTIVE DENTISTRY				8	1			23	32					2010	2010										5	0	0	1	0	5
	e	Iskandar, Dery Abdurrachim						Mastorakis, N; Mladenov, V; Zaharim, A; Bulucea, CA		THE DESCRIPTION OF INTERPERSONAL DEPENDENCY ON PEOPLE WITH MAJOR DEPRESSION SYBDROME IN INDONESIA								RECENT ADVANCES IN SOCIOLOGY, PSYCHOLOGY, PHILOSOPHY: PROCEEDINGS OF THE WSEAS INTERNATIONAL CONFERENCE ON SOCIOLOGY, PSYCHOLOGY, PHILOSOPHY (SOPHI 10)		Mathematics and Computers in Science and Engineering						25	38					2010	2010						World Scientific & Engineering Academy and Society International Conference on Sociology, Psychology, PhilosophyWorld Scientific & Engineering Academy and Society International Conference on Sociology, Psychology, Philosophy	MAR 23-25, 2010MAR 23-25, 2010		Penang, MALAYSIAPenang, MALAYSIA	0	0	0	0	0	0
	e	Cochran, Gerald								Hardships of Raising Children With Special Health Care Needs (A Commentary)								SOCIAL WORK IN HEALTH CARE				49	7			647	668	PII 925760147	10.1080/00981381003635189			2010	2010										4	0	0	0	0	4
	e	Tinanoff, Norman; Reisine, Susan								Update on Early Childhood Caries Since the Surgeon General's Report								ACADEMIC PEDIATRICS				9	6	SI		396	403					NOV-DEC 2009	2009										49	1	0	10	1	51
	e	Yevlahova, D.; Satur, J.								Models for individual oral health promotion and their effectiveness: a systematic review								AUSTRALIAN DENTAL JOURNAL				54	3			190	197		10.1111/j.1834-7819.2009.01118.x			2009-09-01	2009										41	0	0	7	1	42
	e	Flores-Ferran, Nydia								Are you referring to me? The variable use of UNO and YO in oral discourse								JOURNAL OF PRAGMATICS				41	9			1810	1824		10.1016/j.pragma.2008.09.024			2009-09-01	2009										2	0	0	0	0	2
	e	Joensson, B.; Oehrn, K.; Oscarson, N.; Lindberg, P.				Jonsson, Birgitta/H-3671-2011;	Jonsson, Birgitta/0000-0002-7781-8527			An individually tailored treatment programme for improved oral hygiene: introduction of a new course of action in health education for patients with periodontitis								INTERNATIONAL JOURNAL OF DENTAL HYGIENE				7	3			166	175		10.1111/j.1601-5037.2008.00350.x			2009-08-01	2009										15	0	0	3	1	15
	e	Hoffman, Jay R.; Kraemer, William J.; Bhasin, Shalender; Storer, Thomas; Ratamess, Nicholas A.; Haff, G. Gregory; Willoughby, Darryn S.; Rogol, Alan D.								POSITION STAND ON ANDROGEN AND HUMAN GROWTH HORMONE USE								JOURNAL OF STRENGTH AND CONDITIONING RESEARCH				23				S1	S59		10.1519/JSC.0b013e31819df2e6		5	2009-08-01	2009										35	0	0	13	0	35
	e	Howard, Karen E.; Freeman, Ruth								An evaluation of the PALS after treatment modelling intervention to reduce dental anxiety in child dental patients								INTERNATIONAL JOURNAL OF PAEDIATRIC DENTISTRY				19	4			233	242		10.1111/j.1365-263X.2009.00977.x			2009-07-01	2009										4	0	0	0	0	4
	e	Almomani, F.; Williams, K.; Catley, D.; Brown, C.								Effects of an Oral Health Promotion Program in People with Mental Illness								JOURNAL OF DENTAL RESEARCH				88	7			648	652		10.1177/0022034509338156			2009-07-01	2009										23	0	0	3	2	24
	e	Martins, Renata K.; McNeil, Daniel W.								Review of Motivational Interviewing in promoting health behaviors								CLINICAL PSYCHOLOGY REVIEW				29	4			283	293		10.1016/j.cpr.2009.02.001			2009-06-01	2009										156	1	0	33	1	157
	e	Severson, Herbert H.; Peterson, Alan L.; Andrews, Judy A.; Gordon, Judith S.; Cigrang, Jeffrey A.; Danaher, Brian G.; Hunter, Christine M.; Barckley, Maureen								Smokeless tobacco cessation in military personnel: A randomized controlled trial								NICOTINE & TOBACCO RESEARCH				11	6			730	738		10.1093/ntr/ntp057			2009-06-01	2009										10	0	0	1	0	10
	e	Swenson, Karen K; Nissen, Mary Jo; Anderson, Elsie; Shapiro, Alice; Schousboe, John; Leach, Joseph								Effects of exercise vs bisphosphonates on bone mineral density in breast cancer patients receiving chemotherapy.								The journal of supportive oncology				7	3			101	7					2009 May-Jun	2009										14	0	0	10	0	14
	e	Lasser, Robert A; Schooler, Nina R; Kujawa, Mary; Docherty, John; Weiden, Peter								A New Psychosocial Tool for Gaining Patient Understanding and Acceptance of Long-acting Injectable Antipsychotic Therapy.								Psychiatry (Edgmont (Pa. : Township))				6	4			22	7					2009-Apr	2009										4	0	0	1	0	4
	e	Ramseier, C. A.; Fundak, A.								Tobacco use cessation provided by dental hygienists								INTERNATIONAL JOURNAL OF DENTAL HYGIENE				7	1			39	48		10.1111/j.1601-5037.2008.00361.x			2009-02-01	2009										9	0	0	2	0	10
	e	Lira-Mandujano, Jennifer; Gonzalez-Betanzos, Fabiola; Carrascoza Venegas, Cesar A.; Ayala, Hector E.; Cruz-Morales, Sara E.								Evaluation of a brief motivational intervention program for smokers : results of a pilot study								SALUD MENTAL				32	1			35	41					JAN-FEB 2009	2009										0	0	0	0	1	1
	e	Scala, Daniela; D'Avino, Maria; Cozzolino, Santolo; Mancini, Antonio; Andria, Barbara; Caruso, Giuseppe; Tajana, Gianfranco; Caruso, Domenico								Promotion of behavioural change in people with hypertension: an intervention study								PHARMACY WORLD & SCIENCE				30	6			834	839		10.1007/s11096-008-9235-2			DEC 2008	2008										7	0	0	2	1	8
	e	Sherman, David K.; Updegraff, John A.; Mann, Traci					Updegraff, John/0000-0003-1128-3715			Improving oral health behavior A social psychological approach								JOURNAL OF THE AMERICAN DENTAL ASSOCIATION				139	10			1382	1387					OCT 2008	2008										16	0	0	5	0	16
	e	Goodall, C. A.; Ayoub, A. F.; Crawford, A.; Smith, I.; Bowman, A.; Koppel, D.; Gilchrist, G.					goodall, christine/0000-0003-4949-6919			Nurse-delivered brief interventions for hazardous drinkers with alcohol-related facial trauma: A prospective randomised controlled trial								BRITISH JOURNAL OF ORAL & MAXILLOFACIAL SURGERY				46	2			96	101		10.1016/j.bjoms.2007.11.014			MAR 2008	2008										21	0	0	7	0	21
	e	Oakey, F.; Ayoub, A. F.; Goodall, C. A.; Crawford, A.; Smith, I.; Russell, A.; Holland, I. S.					goodall, christine/0000-0003-4949-6919			Delivery of a brief motivational intervention to patients with alcohol-related facial injuries: Role for a specialist nurse								BRITISH JOURNAL OF ORAL & MAXILLOFACIAL SURGERY				46	2			102	106		10.1016/j.bjoms.2007.11.013			MAR 2008	2008										8	0	0	1	0	8
	e	Twetman, S								Prevention of early childhood caries (ECC)--review of literature published 1998-2007.								European archives of paediatric dentistry : official journal of the European Academy of Paediatric Dentistry				9	1			12	8					2008-Mar	2008										36	1	0	6	2	38
	e	김인영								Motivational Structures among Learners with Different Levels of L2 Proficiency: The Case of Korean Young Learners of English								English Teaching	영어교육			63	1			101	129					2008	2008										0	0	0	0	0	0
	e	Schuz, Benjamin; Sniehotta, Falko F.; Schwarzer, Ralf				Sniehotta, Falko/C-5481-2008; Schwarzer, Ralf/C-4581-2014;	Sniehotta, Falko/0000-0003-1738-4269; Schwarzer, Ralf/0000-0002-0069-3826; Schuz, Benjamin/0000-0002-0801-498X			Stage-specific effects of an action control intervention on dental flossing								HEALTH EDUCATION RESEARCH				22	3			332	341		10.1093/her/cyl084			2007-06-01	2007										36	2	0	4	0	38
	e	West, Delia Smith; Gore, Stacy A.; DiLillo, Vicki; Greene, Paul G.; Bursac, Zoran								Motivational interviewing improves weight loss in women with type 2 diabetes								DIABETES CARE				30	5			1081	1087		10.2337/dc06-1966			MAY 2007	2007										151	2	0	29	2	154
	e	Yuan, S; Kerr, G; Salmon, K; Speedy, P; Freeman, R								Evaluating a community-based dental registration program for preschool children living in areas of high social deprivation.								European archives of paediatric dentistry : official journal of the European Academy of Paediatric Dentistry				8	1			55	61					2007-Mar	2007										6	0	0	2	0	6
	e	Mausbach, Brent T.; Semple, Shirley J.; Strathdee, Steffanie A.; Zians, Jim; Patterson, Thomas L.				Strathdee, Steffanie/B-9042-2009;	Mausbach, Brent/0000-0003-2884-8743			Efficacy of a behavioral intervention for increasing safer sex behaviors in HIV-negative, heterosexual methamphetamine users: Results from the Fast-Lane study								ANNALS OF BEHAVIORAL MEDICINE				34	3			263	274		10.1007/BF02874551			2007	2007										29	0	0	13	0	29
	e	Harrison, Rosamund; Benton, Tanya; Everson-Stewart, Siobhan; Weinstein, Phil					Harrison, Rosamund/0000-0003-1467-6231			Effect of motivational interviewing on rates of early childhood caries: A Randomized trial								PEDIATRIC DENTISTRY				29	1			16	22					JAN-FEB 2007	2007										43	1	0	12	1	47
	e	Ramseier, Christoph A; Bornstein, Michael M; Saxer, Ulrich P; Klingler, Karl; Walter, Clemens				walter, clemens/H-3353-2011				[Tobacco use prevention and cessation in the dental practice].				Tabakpravention und -entwohnung in der zahnmedizinischen Praxis.				Schweizer Monatsschrift fur Zahnmedizin = Revue mensuelle suisse d'odonto-stomatologie = Rivista mensile svizzera di odontologia e stomatologia / SSO				117	3			253	78					2007	2007										5	0	0	0	0	5
	e	Kasila, Kirsti; Poskiparta, Marita; Kettunen, Tarja; Pietila, Ilpo								Oral health counselling in changing schoolchildren's oral hygiene habits: a qualitative study								COMMUNITY DENTISTRY AND ORAL EPIDEMIOLOGY				34	6			419	428		10.1111/j.1600-0528.2006.00288.x			DEC 2006	2006										24	0	0	5	0	24
	e	Halvari, Anne E. Muenster; Halvari, Hallgeir								Motivational predictors of change in oral health: An experimental test of self-determination theory								MOTIVATION AND EMOTION				30	4			295	306		10.1007/s11031-006-9035-8			DEC 2006	2006										23	1	0	2	0	24
	e	Sniehotta, F. F.; Schuez, B.								RCT of motivational and volitional leaflet interventions on oral-hygiene behaviour								PSYCHOLOGY & HEALTH				21				140	140				1	2006-08-01	2006										0	0	0	0	0	0
	e	Ahluwalia, JS; Okuyemi, K; Nollen, N; Choi, WS; Kaur, H; Pulvers, K; Mayo, MS				Mayo, Matthew/E-3774-2015; Choi, Won/G-7441-2015	Choi, Won/0000-0002-5634-844X			The effects of nicotine gum and counseling among African American light smokers: a 2 x 2 factorial design								ADDICTION				101	6			883	891		10.1111/j.1360-0443.2006.01461.x			2006-06-01	2006										90	0	0	40	0	91
	e	Weinstein, P; Harrison, R; Benton, T					Harrison, Rosamund/0000-0003-1467-6231			Motivating mothers to prevent caries - Confirming the beneficial effect of counseling								JOURNAL OF THE AMERICAN DENTAL ASSOCIATION				137	6			789	793					2006-06-01	2006										86	0	0	13	5	91
	e	Weinstein, P								Provider versus patient-centered approaches to health promotion with parents of young children: What works/does not work and why								PEDIATRIC DENTISTRY				28	2			172	176					MAR-APR 2006	2006						58th Annual Session of the American-Academy-of-Pediatric-Dentistry58th Annual Session of the American-Academy-of-Pediatric-Dentistry	MAY 26-29, 2005MAY 26-29, 2005	Amer Acad Pediat DentAmer Acad Pediat Dent	Orlando, FLOrlando, FL	7	0	0	2	0	9
	e	Daly, EJ; Garbacz, SA; Olson, SC; Persampieri, M; Ni, H								Improving oral reading fluency by influencing students' choice of instructional procedures: An experimental analysis with two students with behavioral disorders								BEHAVIORAL INTERVENTIONS				21	1			13	30		10.1002/bin.208			2006-02-01	2006										8	0	0	0	0	8
	e	Davis, Joan M; Stockdale, Margaret S; Cropper, Martha								The need for tobacco education: studies of collegiate dental hygiene patients and faculty.								Journal of dental education				69	12			1340	52					2005-Dec	2005										13	0	0	0	0	13
	e	Jeffries, SK; Choi, W; Butler, J; Harris, KJ; Ahluwalia, JS				Choi, Won/G-7441-2015	Choi, Won/0000-0002-5634-844X			Strategies for recruiting African-American residents of public housing developments into a randomized controlled trial								ETHNICITY & DISEASE				15	4			773	778					FAL 2005	2005						24th Annual Meeting of the Society-of-Behavioral-Medicine24th Annual Meeting of the Society-of-Behavioral-Medicine	MAR 19-22, 2003MAR 19-22, 2003	Soc Behav MedSoc Behav Med	Salt Lake City, UTSalt Lake City, UT	16	0	0	4	0	16
	e	Tappin, DM; Lumsden, MA; Gilmour, WH; Crawford, F; McIntyre, D; Stone, DH; Webber, R; MacIndoe, S; Mohammed, E								Randomised controlled trial of home based motivational interviewing by midwives to help pregnant smokers quit or cut down								BMJ-BRITISH MEDICAL JOURNAL				331	7513			373	+		10.1136/bmj.331.7513.373			AUG 13 2005	2005										49	0	0	12	0	50
	e	White, Linda G; Pollex, Sarah S								Tobacco: motivational interviewing to empower behavior change.								Texas dental journal				122	6			528	32					2005-Jun	2005										0	0	0	0	0	0
	e	Bernstein, J; Bernstein, E; Tassiopoulos, K; Heeren, T; Levenson, S; Hingson, R					Bernstein, Judith/0000-0003-1330-5340; Heeren, Timothy/0000-0001-5643-3559			Brief motivational intervention at a clinic visit reduces cocaine and heroin use								DRUG AND ALCOHOL DEPENDENCE				77	1			49	59		10.1016/j.drugalcdep.2004.07.006			JAN 7 2005	2005										128	1	0	50	2	130
	e	Semer, Nadine; Ellison, James; Mansell, Chuck; Hoika, Lillian; MacDougall, William; Gansky, Stuart A; Walsh, Margaret M								Development and evaluation of a tobacco cessation motivational program for adolescents based on physical attractiveness and oral health.								Journal of dental hygiene : JDH / American Dental Hygienists' Association				79	4			9	9					2005	2005										6	0	0	1	0	6
	e	Lane, HJ; Lane, AM; Matheson, H								Validity of the eating attitude test among exercisers								JOURNAL OF SPORTS SCIENCE AND MEDICINE				3	4			244	253					DEC 2004	2004										7	0	0	1	0	7
	e	Weinstein, P; Harrison, R; Benton, T					Harrison, Rosamund/0000-0003-1467-6231			Motivating parents to prevent caries in their young children - One-year findings								JOURNAL OF THE AMERICAN DENTAL ASSOCIATION				135	6			731	738					2004-06-01	2004										67	0	0	19	2	70
	e	Copeland, J								Developments in the treatment of cannabis use disorder								CURRENT OPINION IN PSYCHIATRY				17	3			161	167		10.1097/01.yco.0000126545.23545.80			MAY 2004	2004										17	0	0	11	1	18
	e	Semple, SJ; Patterson, TL; Grant, I								Psychosocial characteristics and sexual risk behavior of HIV plus men who have anonymous sex partners								PSYCHOLOGY & HEALTH				19	1			71	87		10.1080/08870440310001627144			2004-02-01	2004										15	0	0	2	1	15
	e	Duhon, GJ; Noell, GH; Witt, JC; Freeland, JT; Dufrene, BA; Gilbertson, DN								Identifying academic skill and performance deficits: The experimental analysis of brief assessments of academic skills								SCHOOL PSYCHOLOGY REVIEW				33	3			429	443					2004	2004										10	0	0	0	0	10
	e	Walker, AE; Grimshaw, J; Johnston, M; Pitts, N; Steen, N; Eccles, M				JOHNSTON, MARIE/C-5245-2008; Grimshaw, Jeremy/D-8726-2013				PRIME - PRocess modelling in ImpleMEntation research: selecting a theoretical basis for interventions to change clinical practice								BMC HEALTH SERVICES RESEARCH				3						22	10.1186/1472-6963-3-22			DEC 19 2003	2003										54	0	0	10	0	54
	e	Skaret, E; Weinstein, P; Kvale, G; Raadal, M								An intervention program to reduce dental avoidance behaviour among adolescents: a pilot study.								European journal of paediatric dentistry : official journal of European Academy of Paediatric Dentistry				4	4			191	6					2003-Dec	2003										14	0	0	8	1	14
	e	Tait, RJ; Hulse, GK				Tait, Robert/B-8693-2009	Tait, Robert/0000-0003-0648-3093			A systematic review of the effectiveness of brief interventions with substance using adolescents by type of drug								DRUG AND ALCOHOL REVIEW				22	3			337	346		10.1080/0959523031000154481			2003-09-01	2003										63	0	0	21	3	65
	e	Koerber, Anne; Crawford, John; O'Connell, Kathleen								The effects of teaching dental students brief motivational interviewing for smoking-cessation counseling: a pilot study.								Journal of dental education				67	4			439	47					2003-Apr	2003										35	0	0	7	0	36
	e	Gafni, Naomi; Moshinsky, Avital; Kapitulnik, Jaime								A standardized open-ended questionnaire as a substitute for a personal interview in dental admissions.								Journal of dental education				67	3			348	53					2003-Mar	2003										4	0	0	0	0	4
	e	Smith, AJ; Hodgson, RJ; Bridgeman, K; Shepherd, JP								A randomized controlled trial of a brief intervention after alcohol-related facial injury								ADDICTION				98	1			43	52		10.1046/j.1360-0443.2003.00251.x			2003-01-01	2003										81	0	0	32	0	81
	e	Bergius, M; Berggren, U; Kiliaridis, S								Experience of pain during an orthodontic procedure								EUROPEAN JOURNAL OF ORAL SCIENCES				110	2			92	98		10.1034/j.1600-0722.2002.11193.x			2002-04-01	2002										55	6	0	7	1	62
	e	Astrom, A N; Blay, D								Multidimensional health locus of control scales: applicability among Ghanaian adolescents.								East African medical journal				79	3			128	33					2002-Mar	2002										10	0	0	1	0	10
	e	Crossley, ML; Khan, SN								Motives underlying food choice: dentists, porters and dietary health promotion								BRITISH DENTAL JOURNAL				191	4			198	202		10.1038/sj.bdj.4801139a			AUG 25 2001	2001										7	0	0	4	0	7
	e	McElnay, JC; Maguire, TA; Drummond, A; Hughes, CM								Smoking cessation - The contribution of community pharmacy								DISEASE MANAGEMENT & HEALTH OUTCOMES				8	3			147	158		10.2165/00115677-200008030-00004			2000-09-01	2000										4	0	0	2	0	4
	e	Fried, J L								Women and tobacco: oral health issues.								Journal of dental hygiene : JDH / American Dental Hygienists' Association				74	1			49	55					2000	2000										0	0	0	0	0	0
	e	Stevens-Simon, C; Kelly, L; Singer, D								Preventing repeat adolescent pregnancies with early adoption of the contraceptive implant								FAMILY PLANNING PERSPECTIVES				31	2			88	93		10.2307/2991646			MAR-APR 1999	1999										21	0	0	2	0	21
	e	Smith, AJ; Shepherd, JP; Hodgson, RJ								Brief interventions for patients with alcohol-related trauma								BRITISH JOURNAL OF ORAL & MAXILLOFACIAL SURGERY				36	6			408	415		10.1016/S0266-4356(98)90455-7			DEC 1998	1998										14	0	0	2	0	14
	e	TOWNSEND, JM								SEX WITHOUT EMOTIONAL INVOLVEMENT - AN EVOLUTIONARY INTERPRETATION OF SEX-DIFFERENCES								ARCHIVES OF SEXUAL BEHAVIOR				24	2			173	206		10.1007/BF01541580			1995-04-01	1995										44	0	0	12	0	44
	e	JACKSON, PH; STAPLETON, JA; RUSSELL, MAH; MERRIMAN, RJ				Stapleton, John/I-6550-2012				NICOTINE GUM USE AND OUTCOME IN A GENERAL-PRACTITIONER INTERVENTION AGAINST SMOKING								ADDICTIVE BEHAVIORS				14	3			335	341		10.1016/0306-4603(89)90064-6			1989	1989										16	0	0	9	0	16
	e	WASHINGTON, AC; ROSSER, PL; COX, EP								CONTRACEPTIVE PRACTICES OF TEENAGE MOTHERS								JOURNAL OF THE NATIONAL MEDICAL ASSOCIATION				75	11			1059	1063					1983	1983										6	0	0	1	0	6
[truncated: 6 more columns]

## Sheet: Cochrane Library
Cochrane Library
Included	Excluded	option1
i		A single session of motivational interviewing as an additive means to improve adherence in periodontal infection control: a randomized controlled trial
		Stenman J , Lundgren J , Wennström JL , Ericsson JS and Abrahamsson KH
		Journal of clinical periodontology, 2012, 39(10), 947
		Publication Year: 2017
		1. New
		option2
	e	Application of self-regulation theory and motivational interview for improving oral hygiene: a randomized controlled trial
		Godard A , Dufour T and Jeanne S
		Journal of clinical periodontology, 2011, 38(12), 1099
		Publication Year: 2017
		1. New
		option3
	e	Results From a European Multicenter Randomized Trial of Physical Activity and/or Healthy Eating to Reduce the Risk of Gestational Diabetes Mellitus: the DALI Lifestyle Pilot
		Simmons D , Jelsma JG , Galjaard S , Devlieger R , vanAssche A , Jans G , Corcoy R , Adelantado JM , Dunne F , Desoye G , Harreiter J , Kautzky-Willer A , Damm P , Mathiesen ER , Jensen DM , Andersen LL , Lapolla A , Dalfra M , Bertolotto A , Wender-Ozegowska E , Zawiejska A , Hill D , Rebollo P , Snoek FJ and vanPoppel MN
		Diabetes care, 2015, 38(9), 1650
		Publication Year: 2017
		1. New
		option4
	e	Oral health education (advice and training) for people with serious mental illness.
		Khokhar MA , Khokhar WA , Clifton AV and Tosh GE
		Cochrane database of systematic reviews (Online), 2016, 2016(9) (no pagination)
		Publication Year: 2016
		option5
	e	The potential of individualized patient coaching to optimize treatment with delayed-release dimethyl fumarate: A retrospective analysis of patients with multiple sclerosis treated in a real-world setting.
		Begus-Nahrmann Y , Niemczyk G , Schmid B and Maurer M
		Multiple Sclerosis. Conference: 32nd Congress of the European Committee for Treatment and Research in Multiple Sclerosis, ECTRIMS 2016. United Kingdom. Conference Start: 20160914. Conference End: 20160917, 2016, 22, 636
		Publication Year: 2016
		option6
	e	Face-to-face individual counseling and online group motivational interviewing in improving oral health: study protocol for a randomized controlled trial.
		Gao X , Lo EC , McGrath C and Ho SM
		Trials, 2015, 16, 416
		Publication Year: 2015
		option7
	e	Face-to-face individual counseling and online group motivational interviewing in improving oral health: Study protocol for a randomized controlled trial.
		Gao X , Lo EC-M , McGrath C and Ho SM-Y
		Trials, 2015, 16(1) (no pagination)
		Publication Year: 2015
		option8
	e	A new primary dental care service compared with standard care for child and family to reduce the re-occurrence of childhood dental caries (Dental RECUR): Study protocol for a randomised controlled trial.
		Pine C , Adair P , Burnside G , Robinson L , Edwards RT , Albadri S , Curnow M , Ghahreman M , Henderson M , Malies C , Wong F , Muirhead V , Weston-Price S and Whitehead H
		Trials, 2015, 16(1)
		Publication Year: 2015
		option9
	e	A new primary dental care service compared with standard care for child and family to reduce the re-occurrence of childhood dental caries (Dental RECUR): study protocol for a randomised controlled trial.
		Pine C , Adair P , Burnside G , Robinson L , Edwards RT , Albadri S , Curnow M , Ghahreman M , Henderson M , Malies C , Wong F , Muirhead V , Weston-Price S and Whitehead H
		Trials, 2015, 16, 505
		Publication Year: 2015
		option10
	e	Dental attendance among low-income women and their children following a brief motivational counseling intervention : A community randomized trial.
		Riedy CA , Weinstein P , Mancl L , Garson G , Huebner CE , Milgrom P , Grembowski D , Shepherd-Banigan M , Smolen D and Sutherland M
		Social science & medicine (1982), 2015, 144, 9
		Publication Year: 2015
		option11
	e	A randomized controlled trial to provide adherence information and motivational interviewing to improve diabetes and lipid control.
		Pladevall M , Divine G , Wells KE , Resnicow K and Williams LK
		The Diabetes educator, 2015, 41(1), 136
		Publication Year: 2015
		option12
	e	Results from a european multicentre, randomised trial of physical activity and/or healthy eating to reduce the risk of gestational diabetes mellitus (GDM): The dali pilot study.
		Simmons D , Jelmsa J , Galjaard S , Desoye G , Corcoy R , Devlieger R , Harreiter J , Kautzky-Willer A , Damm P , Mathiesen E , Jensen DM , Lotte Anderson L , Dunne F , Lapolla A , Wender-Ozegowska E , Hill DJ , Zawiesjka A , Rebollo P , Bertolotto A and VanPoppel M
		Diabetes, 2015, 64, A38
		Publication Year: 2015
		option13
	e	Eating As Treatment (EAT) study protocol: A stepped-wedge, randomised controlled trial of a health behaviour change intervention provided by dietitians to improve nutrition in patients with head and neck cancer undergoing radiotherapy.
		Britton B , McCarter K , Baker A , Wolfenden L , Wratten C , Bauer J , Beck A , McElduff P , Halpin S and Carter G
		BMJ Open, 2015, 5(7)
		Publication Year: 2015
		option14
	e	Eating As Treatment (EAT) study protocol: a stepped-wedge, randomised controlled trial of a health behaviour change intervention provided by dietitians to improve nutrition in patients with head and neck cancer undergoing radiotherapy.
		Britton B , McCarter K , Baker A , Wolfenden L , Wratten C , Bauer J , Beck A , McElduff P , Halpin S and Carter G
		BMJ open, 2015, 5(7), e008921
		Publication Year: 2015
		option15
	e	Continued smoking abstinence in diabetic patients in primary care: A cluster randomized controlled multicenter study.
		Perez-Tortosa S , Roig L , Manresa JM , Martin-Cantera C , Puigdomenech E , Roura P , Armengol A and Advani M
		Diabetes research and clinical practice, 2015, 107(1), 94
		Publication Year: 2015
		option16
	e	Computerized Tool to Manage Dental Anxiety: A Randomized Clinical Trial.
		Tellez M , Potter CM , Kinner DG , Jensen D , Waldron E , Heimberg RG , Myers Virtue S , Zhao H and Ismail AI
		Journal of dental research, 2015, 94(9 Suppl), 174S
		Publication Year: 2015
		option17
	e	Lifestyle Change Plus Dental Care (LCDC) program improves knowledge, attitude, and practice (KAP) toward oral health and diabetes mellitus among the elderly with type 2 diabetes.
		Saengtipbovorn S and Taneepanichskul S
		Journal of the Medical Association of Thailand = Chotmaihet thangphaet, 2015, 98(3), 279
		Publication Year: 2015
		option18
	e	Baclofen as add-on to standard psychosocial treatment for alcohol dependence: a randomized, double-blind, placebo-controlled trial with 1 year follow-up.
		Ponizovsky AM , Rosca P , Aronovich E , Weizman A and Grinshpoon A
		Journal of substance abuse treatment, 2015, 52, 24
		Publication Year: 2015
		option19
	e	A randomized controlled exercise training trial on insulin sensitivity in African American men: The ARTIIS study: Major category: study design, statistical design, study protocols.
		Newton RL , Johnson WD , Hendrick C , Harris M , Andrews E , Johannsen N , Rodarte RQ , Hsia DS and Church TS
		Contemporary clinical trials, 2015, 43, 75
		Publication Year: 2015
		option20
	e	Psilocybin-assisted treatment for alcohol dependence: A proof-of-concept study.
		Bogenschutz MP , Forcehimes AA , Pommy JA , Wilcox CE , Barbosa P and Strassman RJ
		Journal of psychopharmacology (Oxford, England), 2015, 29(3), 289
		Publication Year: 2015
		option21
	e	Message framing for health: moderation by perceived susceptibility and motivational orientation in a diverse sample of Americans.
		Updegraff JA , Brick C , Emanuel AS , Mintzer RE and Sherman DK
		Health psychology : official journal of the Division of Health Psychology, American Psychological Association, 2015, 34(1), 20
		Publication Year: 2015
		option22
	e	Patients' competence in oral cancer therapies.
		Riese C , Beylich A , Welslau M , Benser J , Borges U and Baumann W
		Journal of clinical oncology, 2015, 33(15 SUPPL. 1)
		Publication Year: 2015
		option23
	e	Comparing a motivational and a self-regulatory intervention to adopt an oral self-care regimen: a two-sequential randomized crossover trial
		Lhakhang P , Gholami M , Knoll N and Schwarzer R
		Psychology, Health & Medicine, 2015, 20(4), 381
		Publication Year: 2015
		option24
	e	Motivational interviewing with American Indian mothers to prevent early childhood caries: Study design and methodology of a randomized control trial.
		Batliner T , Fehringer KA , Tiwari T , Henderson WG , Wilson A , Brega AG and Albino J
		Trials, 2014, 15(1)
		Publication Year: 2014
		option25
	e	Motivational interviewing with American Indian mothers to prevent early childhood caries: study design and methodology of a randomized control trial.
		Batliner T , Fehringer KA , Tiwari T , Henderson WG , Wilson A , Brega AG and Albino J
		Trials, 2014, 15, 125
		Publication Year: 2014
		option26
	e	Effectiveness of a motivational-behavioural skills protocol for oral hygiene among patients with hyposalivation.
		López-Jornet P , Fabio CA , Consuelo RA and Paz AM
		Gerodontology, 2014, 31(4), 288
		Publication Year: 2014
		option27
	e	Effectiveness of lifestyle change plus dental care (LCDC) program on improving glycemic and periodontal status in the elderly with type 2 diabetes.
		Saengtipbovorn S and Taneepanichskul S
		BMC oral health, 2014, 14, 72
		Publication Year: 2014
		option28
	e	Treatment fidelity of brief motivational interviewing and health education in a randomized clinical trial to promote dental attendance of low-income mothers and children: Community-Based Intergenerational Oral Health Study "Baby Smiles".
		Weinstein P , Milgrom P , Riedy CA , Mancl LA , Garson G , Huebner CE , Smolen D , Sutherland M and Nykamp A
		BMC oral health, 2014, 14, 15
		Publication Year: 2014
		option29
	e	A pilot test of motivational oral health promotion with alcohol-dependent inpatients.
		Dermen KH , Ciancio SG and Fabiano JA
		Health psychology : official journal of the Division of Health Psychology, American Psychological Association, 2014, 33(4), 392
		Publication Year: 2014
		option30
	e	Effectiveness of a group-based intervention to change medication beliefs and improve medication adherence in patients with rheumatoid arthritis: a randomized controlled trial.
		Zwikker HE , van denEnde CH , vanLankveld WG , denBroeder AA , van denHoogen FH , van deMosselaar B , vanDulmen S and van denBemt BJ
		Patient education and counseling, 2014, 94(3), 356
		Publication Year: 2014
		option31
	e	Translating a heart disease lifestyle intervention for use in south Asian immigrant communities: Preliminary results of a pilot randomized controlled trial.
		Kandula NR , Dave SS , Patel Y , Seguil PE , DeChavez PJD , Kumar S , Barucha H , Baker DW , Spring B and Siddique J
		Journal of general internal medicine, 2014, 29, S239
		Publication Year: 2014
		option32
	e	Adaptation, education, and motivation: Improving evidence-based medication adherence among adults with type 2 diabetes.
		Mayberry RM , Daniels P and Willock RJ
		Diabetes, 2014, 63, A173
		Publication Year: 2014
		option33
	e	5-HTTLPR moderates naltrexone and psychosocial treatment responses in heavy drinking men who have sex with men.
		Chen AC , Davis CM , Kahler CW , Kuerbis AN , Covault J , Kranzler HR and Morgenstern J
		Alcoholism, clinical and experimental research, 2014, 38(9), 2362
		Publication Year: 2014
		option34
	e	Integration of the Client Self-Care Commitment Model in a dental hygiene curriculum.
		Miles SS , Rogo EJ , Calley KH and Hill NR
		International journal of dental hygiene, 2014, 12(4), 305
		Publication Year: 2014
		option35
	e	Cognitive behavioural therapy versus basic health education for tobacco cessation among tobacco users: A randomized clinical trail.
		Raja M , Saha S , Mohd S , Narang R , Reddy LK and Kumari M
		Journal of Clinical and Diagnostic Research, 2014, 8(4), ZC47
		Publication Year: 2014
		option36
	e	Treatment fidelity of brief motivational interviewing and health education in a randomized clinical trial to promote dental attendance of low-income mothers and children: Community-Based Intergenerational Oral Health Study "Baby Smiles"
		Weinstein P , Milgrom P , Riedy CA , Mancl LA , Garson G and Huebner CE
		BMC Oral Health, 2014, 14(1), 15
		Publication Year: 2014
		option37
	e	Treatment of low back pain: randomized clinical trial comparing a multidisciplinary group-based rehabilitation program with oral drug treatment up to 12 months.
		Tavafian SS , Jamshidi AR and Mohammad K
		International journal of rheumatic diseases, 2014, 17(2), 159
		Publication Year: 2014
		option38
i		Impact of single-session motivational interviewing on clinical outcomes following periodontal maintenance therapy.
		Brand VS , Bray KK , MacNeill S , Catley D and Williams K
		International journal of dental hygiene, 2013, 11(2), 134
		Publication Year: 2013
		option39
	e	Considerations and lessons learned from designing a motivational interviewing obesity intervention for young people attending dental practices: a study protocol paper.
		Murphy M , Porter J , Yusuf H , Ntouva A , Newton T , Kolliakou A , Crawley H , Tsakos G , Pikhart H and Watt RG
		Contemporary clinical trials, 2013, 36(1), 126
		Publication Year: 2013
		option40
	e	Design of a community-based intergenerational oral health study: "Baby Smiles".
		Milgrom P , Riedy CA , Weinstein P , Mancl LA , Garson G , Huebner CE , Smolen D and Sutherland M
		BMC oral health, 2013, 13, 38
		Publication Year: 2013
		option41
	e	A brief motivational intervention for heavy alcohol use in dental practice settings: rationale and development.
		Neff JA , Walters ST , Braitman AL , Kelley ML , Paulson JF , Brickhouse TH , Gunsolley JC , Darby ML , Lemaster MF , Vandersluis JP and Walsh MM
		Journal of health psychology, 2013, 18(4), 542
		Publication Year: 2013
		option42
	e	Reducing disease burden and health inequalities arising from chronic disease among indigenous children: an early childhood caries intervention in Aotearoa/New Zealand.
		Broughton JR , Maipi JT , Person M , Thomson WM , Morgaine KC , Tiakiwai SJ , Kilgour J , Berryman K , Lawrence HP and Jamieson LM
		BMC public health, 2013, 13, 1177
		Publication Year: 2013
		option43
	e	Brief oral health promotion intervention among parents of young children to reduce early childhood dental decay.
		Arrow P , Raheb J and Miller M
		BMC public health, 2013, 13, 245
		Publication Year: 2013
		option44
	e	Innovative interventions to promote positive dental health behaviors and prevent dental caries in preschool children: study protocol for a randomized controlled trial.
		Gao X , Lo EC , McGrath C and Ho SM
		Trials, 2013, 14, 118
		Publication Year: 2013
		option45
	e	DALI: Vitamin D and lifestyle intervention for gestational diabetes mellitus (GDM) prevention: An European multicentre, randomised trial - study protocol.
		Jelsma JGM , vanPoppel MNM , Galjaard S , Desoye G , Corcoy R , Devlieger R , vanAssche A , Timmerman D , Jans G , Harreiter J , Kautzky-Willer A , Damm P , Mathiesen ER , Jensen DM , Andersen L , Dunne F , Lapolla A , DiCianni G , Bertolotto A , Wender-Oegowska E , Zawiejska A , Blumska K , Hill D , Rebollo P , Snoek FJ and Simmons D
		BMC pregnancy and childbirth, 2013, 13
		Publication Year: 2013
		option46
	e	Testing fidelity in motivational interviewing oral health interventions ; an example [abstract]
		Ismail AI , Ondersma S and Naar-King S
		Proceedings of the General Session of the International Association for Dental Research; 2013, Mar 20-23; Seattle, Washington, USA, 2013, Abstract no: 117
		Publication Year: 2013
		option47
	e	Primary prevention of gestational diabetes for women who are overweight and obese: A randomised controlled trial.
		Nagle C , Skouteris H , Morris H , Nankervis A , Rasmussen B , Mayall P and Kennedy RL
		BMC pregnancy and childbirth, 2013, 13
		Publication Year: 2013
		option48
	e	Cluster-randomized trial of a web-assisted tobacco quality improvement intervention of subsequent patient tobacco product use: a National Dental PBRN study.
		Houston TK , Delaughter KL , Ray MN , Gilbert GH , Allison JJ , Kiefe CI , Volkman JE and National Dental PBRN Collaborative Group
		BMC oral health, 2013, 13, 13
		Publication Year: 2013
		option49
	e	Primary prevention of gestational diabetes for women who are overweight and obese: a randomised controlled trial.
		Nagle C , Skouteris H , Morris H , Nankervis A , Rasmussen B , Mayall P and Kennedy RL
		BMC pregnancy and childbirth, 2013, 13, 65
		Publication Year: 2013
		option50
	e	Intensified secondary prevention intending a reduction of recurrent events in TIA and minor stroke patients (INSPiRE-TMS): a protocol for a randomised controlled trial.
		Leistner S , Michelson G , Laumeier I , Ahmadi M , Smyth M , Nieweler G , Doehner W , Sobesky J , Fiebach JB , Marx P , Busse O , Köhler F , Poppert H , Wimmer ML , Knoll T , VonWeitzel-Mudersbach P and Audebert HJ
		BMC neurology, 2013, 13, 11
		Publication Year: 2013
		option51
	e	Impact of long-term contraceptive promotion on incident pregnancy: a randomized controlled trial among HIV-positive couples in Lusaka, Zambia.
		Wall KM , Vwalika B , Haddad L , Khu NH , Vwalika C , Kilembe W , Chomba E , Stephenson R , Kleinbaum D , Nizam A , Brill I , Tichacek A and Allen S
		Journal of acquired immune deficiency syndromes (1999), 2013, 63(1), 86
		Publication Year: 2013
		option52
	e	Self-determined motivational predictors of increases in dental behaviors, decreases in dental plaque , and improvement in oral health: a randomized clinical trial.
		Münster Halvari AE , Halvari H , Bjørnebekk G and Deci EL
		Health psychology : official journal of the Division of Health Psychology, American Psychological Association, 2012, 31(6), 777
		Publication Year: 2012
		option53
	e	Self-determined motivational predictors of increases in dental behaviors, decreases in dental plaque , and improvement in oral health: a randomized clinical trial.
		Münster Halvari AE , Halvari H , Bjørnebekk G and Deci EL
		Health psychology, 2012, 31(6), 777
		Publication Year: 2012
		option54
	e	Effectiveness of maternal counseling in reducing caries in Cree children.
		Harrison RL , Veronneau J and Leroux B
		Journal of dental research, 2012, 91(11), 1032
		Publication Year: 2012
		option55
	e	Evaluate, assess, treat: development and evaluation of the EAT framework to increase effective communication regarding sensitive oral -systemic health issues.
		DeBate RD , Cragun D , Gallentine AA , Severson HH , Shaw T , Cantwell C , Christiansen S , Koerber A , Hendricson W , Tomar SL , McCormack Brown K and Tedesco LA
		European journal of dental education : official journal of the Association for Dental Education in Europe, 2012, 16(4), 232
		Publication Year: 2012
		option56
	e	Reducing disease burden and health inequalities arising from chronic disease among Indigenous children: an early childhood caries intervention.
		Merrick J , Chong A , Parker E , Roberts-Thomson K , Misan G , Spencer J , Broughton J , Lawrence H and Jamieson L
		BMC public health, 2012, 12, 323
		Publication Year: 2012
		option57
	e	Evaluation and process outcomes from an adherence intervention to support HIV pre-exposure prophylaxis (PREP) adherence in HIV-serodiscordant couples in Uganda.
		Psaros C , Haberer J , Thomas K , Katabira E , Ronald A , Tumwesigye E , Mugwanya K , Kintu A , Enyakoit M , Donnell D , Baeten J , Celum C , Bangsberg D and Safren S
		Journal of the International Association of Physicians in AIDS Care, 2012, 11(6), 391
		Publication Year: 2012
		option58
	e	Feasibility and effectiveness of a targeted diabetes prevention program for 18 to 60-year-old South Asian migrants: design and methods of the DH!AAN study.
		Vlaar EM , vanValkengoed IG , Nierkens V , Nicolaou M , Middelkoop BJ and Stronks K
		BMC public health, 2012, 12, 371
		Publication Year: 2012
		option59
	e	Prevention of knee osteoarthritis in overweight females; The first preventive randomized controlled trial.
		Runhaar J , VanMiddelkoop M , Vroegindeweij D , Oei EH , Reijman M , VanOsch GJ , Koes BW and Bierma-Zeinstra SM
		Osteoarthritis and cartilage, 2012, 20, S29
		Publication Year: 2012
		option60
	e	Can an intervention on clinical inertia have an impact on the perception of pain, functionality and quality of life in patients with hip and/or knee osteoarthritis? Results from a cluster randomised trial.
		Tejedor Varillas A , Leon Vazquez F , Lora Pablos D , Perez Martin A , Vargas Negrin F and Gomez De La Camara A
		Atencion primaria / Sociedad Espanola de Medicina de Familia y Comunitaria, 2012, 44(2), 65
		Publication Year: 2012
		option61
	e	Let's prevent diabetes: study protocol for a cluster randomised controlled trial of an educational intervention in a multi-ethnic UK population with screen detected impaired glucose regulation.
		Gray LJ , Khunti K , Williams S , Goldby S , Troughton J , Yates T , Gray A , Davies MJ and Let's Prevent Collaborators
		Cardiovascular diabetology, 2012, 11, 56
		Publication Year: 2012
		option62
	e	Application of self-regulation theory and motivational interview for improving oral hygiene: a randomized controlled trial.
		Godard A , Dufour T and Jeanne S
		Journal of clinical periodontology, 2011, 38(12), 1099
		Publication Year: 2011
		option63
	e	Osteoporosis telephonic intervention to improve medication adherence (optima): A large pragmatic randomized controlled trial.
		Solomon D , Iversen M , Avorn J , Gleeson T , Brookhart A , Patrick A , Rekedal L , Shrank W , Lii J , Losina E and Katz J
		Journal of bone and mineral research, 2011, 26
		Publication Year: 2011
		option64
	e	Evaluation of a brief tailored motivational intervention to prevent early childhood caries.
		Ismail AI , Ondersma S , Jedele JM , Little RJ and Lepkowski JM
		Community dentistry and oral epidemiology, 2011, 39(5), 433
		Publication Year: 2011
		option65
	e	Experienced barriers and facilitators for integrating smoking cessation advice and support into daily dental practice. A short report.
		Rosseel JP , Jacobs JE , Hilberink SR , Maassen IM , Segaar D , Plasschaert AJ and Grol RP
		British dental journal, 2011, 210(7), E10
		Publication Year: 2011
		option66
	e	Effectiveness of a multifactorial intervention to improve adherence in patients with chronic obstructive pulmonary disease (COPD) icepoc study.
		Leiva-Fernandez F , Barnestein-Fonseca P , Leiva- Fernandez J , Vidal-Espana F , Garcia-Ruiz A and Prados-Torres D
		Value in Health. Conference: ISPOR 14th Annual European Congress Madrid Spain. Conference Start: 20111105 Conference End: 20111108. Conference Publication: (var.pagings), 2011, 14(7), A487
		Publication Year: 2011
		option67
	e	Impact of a tailored patient preference intervention in adherence to 5-aminosalicylic acid medication in ulcerative colitis: results from an exploratory randomized controlled trial.
		Moshkovska T , Stone MA , Smith RM , Bankart J , Baker R and Mayberry JF
		Inflammatory bowel diseases, 2011, 17(9), 1874
		Publication Year: 2011
		option68
i		Evaluation of an individually tailored oral health educational programme on periodontal health.
		Jönsson B , Ohrn K , Lindberg P and Oscarson N
		Journal of clinical periodontology, 2010, 37(10), 912
		Publication Year: 2010
		option69
	e	Telephone-administered motivational interviewing to reduce risky sexual behavior in HIV-infected rural persons: a pilot randomized clinical trial.
		Cosio D , Heckman TG , Anderson T , Heckman BD , Garske J and McCarthy J
		Sexually transmitted diseases, 2010, 37(3), 140
		Publication Year: 2010
		option70
	e	Motivational interviewing to decrease parental risk-related behaviors for early childhood caries.
		Freudenthal JJ and Bowen DM
		Journal of dental hygiene : JDH, 2010, 84(1), 29
		Publication Year: 2010
		option71
	e	Using motivational interviewing in HIV field outreach with young African American men who have sex with men: a randomized clinical trial.
		Outlaw AY , Naar-King S , Parsons JT , Green-Jones M , Janisse H and Secord E
		American journal of public health, 2010, 100 Suppl 1, S146
		Publication Year: 2010
		option72
	e	Design and implementation of a dental caries prevention trial in remote Canadian Aboriginal communities.
		Harrison R , Veronneau J and Leroux B
		Trials, 2010, 11, 54
		Publication Year: 2010
		option73
	e	The impact of behavioural interventions on young people's attitudes toward tobacco use.
		Hedman E , Riis U and Gabre P
		Oral health & preventive dentistry, 2010, 8(1), 23
		Publication Year: 2010
		option74
	e	An individualised nurse-led programme to improve adherence in patients with difficult asthma- 12 month outcomes.
		Gamble J and Heaney LG
		American journal of respiratory and critical care medicine, 2010, 181(1 MeetingAbstracts)
		Publication Year: 2010
		option75
	e	Effects of an oral health promotion program in people with mental illness.
		Almomani F , Williams K , Catley D and Brown C
		Journal of dental research, 2009, 88(7), 648
		Publication Year: 2009
		option76
	e	Stemming the Tide of Antibiotic Resistance (STAR): a protocol for a trial of a complex intervention addressing the 'why' and 'how' of appropriate antibiotic prescribing in general practice.
		Simpson SA , Butler CC , Hood K , Cohen D , Dunstan F , Evans MR , Rollnick S , Moore L , Hare M , Bekkers MJ , Evans J and STAR Study Team
		BMC family practice, 2009, 10, 20
		Publication Year: 2009
		option77
	e	An evaluation of the PALS after treatment modelling intervention to reduce dental anxiety in child dental patients.
		Howard KE and Freeman R
		International journal of paediatric dentistry, 2009, 19(4), 233
		Publication Year: 2009
		option78
	e	Smokeless tobacco cessation in military personnel: a randomized controlled trial.
		Severson HH , Peterson AL , Andrews JA , Gordon JS , Cigrang JA , Danaher BG , Hunter CM and Barckley M
		Nicotine & tobacco research : official journal of the Society for Research on Nicotine and Tobacco, 2009, 11(6), 730
		Publication Year: 2009
		option79
	e	Effects of exercise vs bisphosphonates on bone mineral density in breast cancer patients receiving chemotherapy.
		Swenson KK , Nissen MJ , Anderson E , Shapiro A , Schousboe J and Leach J
		The journal of supportive oncology, 2009, 7(3), 101
		Publication Year: 2009
		option80
	e	Nurse-delivered brief interventions for hazardous drinkers with alcohol-related facial trauma: a prospective randomised controlled trial.
		Goodall CA , Ayoub AF , Crawford A , Smith I , Bowman A , Koppel D and Gilchrist G
		The British journal of oral & maxillofacial surgery, 2008, 46(2), 96
		Publication Year: 2008
		option81
	e	Promotion of behavioural change in people with hypertension: an intervention study.
		Scala D , D'Avino M , Cozzolino S , Mancini A , Andria B , Caruso G , Tajana G and Caruso D
		Pharmacy world & science : PWS, 2008, 30(6), 834
		Publication Year: 2008
		option82
	e	Use of a real time continuous glucose monitoring system as a motivational device for poorly controlled type 2 diabetes.
		Yoo HJ , An HG , Park SY , Ryu OH , Kim HY , Seo JA , Hong EG , Shin DH , Kim YH , Kim SG , Choi KM , Park IB , Yu JM and Baik SH
		Diabetes research and clinical practice, 2008, 82(1), 73
		Publication Year: 2008
		option83
	e	Motivational interviewing improves weight loss in women with type 2 diabetes.
		West DS , DiLillo V , Bursac Z , Gore SA and Greene PG
		Diabetes care, 2007, 30(5), 1081
		Publication Year: 2007
		option84
	e	Effect of motivational interviewing on rates of early childhood caries: a randomized trial.
		Harrison R , Benton T , Everson-Stewart S and Weinstein P
		Pediatric dentistry, 2007, 29(1), 16
		Publication Year: 2007
		option85
	e	Smoking cessation in homeless populations: a pilot clinical trial.
		Okuyemi KS , Thomas JL , Hall S , Nollen NL , Richter KP , Jeffries SK , Caldwell AR and Ahluwalia JS
		Nicotine & tobacco research : official journal of the Society for Research on Nicotine and Tobacco, 2006, 8(5), 689
		Publication Year: 2006
		option86
	e	Motivating mothers to prevent caries: confirming the beneficial effect of counseling.
		Weinstein P , Harrison R and Benton T
		Journal of the American Dental Association (1939), 2006, 137(6), 789
		Publication Year: 2006
		option87
	e	Motivating parents to prevent caries in their young children: one-year findings.
		Weinstein P , Harrison R and Benton T
		Journal of the American Dental Association (1939), 2004, 135(6), 731
		Publication Year: 2004
		option88
	e	An intervention program to reduce dental avoidance behaviour among adolescents: a pilot study.
		Skaret E , Weinstein P , Kvale G and Raadal M
		European journal of paediatric dentistry : official journal of European Academy of Paediatric Dentistry, 2003, 4(4), 191
		Publication Year: 2003
		option89
	e	The effects of teaching dental students brief motivational interviewing for smoking-cessation counseling: a pilot study.
		Koerber A , Crawford J and O'Connell K
		Journal of dental education, 2003, 67(4), 439
		Publication Year: 2003
		option90
	e	A randomized controlled trial of a brief intervention after alcohol-related facial injury.
		Smith AJ , Hodgson RJ , Bridgeman K and Shepherd JP
		Addiction (Abingdon, England), 2003, 98(1), 43
		Publication Year: 2003
